# Supplementary material for: Methyl (2Z)-2-({N-[2-(hy­droxy­meth­yl)phen­yl]-4-methyl­benzene­sulfonamido}­meth­yl)-3-phenyl­prop-2-enoate
Source: Acta Crystallogr Sect E Struct Rep Online. 2012 Jan 14;68(Pt 2):o418–9. doi: 10.1107/S1600536812000864 (PMC3275177; doi:10.1107/S1600536812000864)
Supplement: Supplementary file 2 [file e-68-0o418-Isup2.hkl]

#
# h,k,l, Fc-squared, Fo-squared, sigma(Fo-squared) and status flag
#
data_I
_shelx_title ' MURUGAVELVK2 in P-1'
_shelx_refln_list_code          4
_shelx_F_calc_maximum      146.59
_exptl_crystal_F_000       476.00
_reflns_d_resolution_high  0.6851
 
loop_
 _symmetry_equiv_pos_as_xyz
 'x, y, z'
 '-x, -y, -z'
 
_cell_length_a     7.9528
_cell_length_b     9.5396
_cell_length_c    15.3299
_cell_angle_alpha  88.253
_cell_angle_beta   83.571
_cell_angle_gamma  76.215
 
_shelx_F_squared_multiplier     1.000
 
loop_
 _refln_index_h
 _refln_index_k
 _refln_index_l
 _refln_F_squared_calc
 _refln_F_squared_meas
 _refln_F_squared_sigma
 _refln_observed_status
   1   0   0      471.71      407.58     11.23 o
   2   0   0      547.23      569.51      6.07 o
   3   0   0      890.15      931.22     10.55 o
   4   0   0      330.79      350.99      6.75 o
   5   0   0      326.18      358.62      5.60 o
   6   0   0        0.04       -0.55      0.55 o
   7   0   0        1.16        0.96      0.78 o
   8   0   0       93.40       89.80      3.12 o
   9   0   0        0.28       -1.11      1.11 o
  10   0   0       16.95       17.61      2.18 o
  11   0   0        1.58        1.98      2.88 o
 -10   1   0        9.67        7.74      2.92 o
  -9   1   0        2.40        1.35      1.27 o
  -8   1   0       50.19       52.54      2.71 o
  -7   1   0       85.93       78.66      2.26 o
  -6   1   0      298.98      311.38      4.92 o
  -5   1   0       67.19       57.31      1.41 o
  -4   1   0     1499.78     1572.95     20.85 o
  -3   1   0      219.64      257.24      3.39 o
  -2   1   0     1153.46     1194.54     14.45 o
  -1   1   0        4.97        4.39      0.43 o
   0   1   0     3401.13     2304.68     71.38 o
   1   1   0      423.62      424.02      4.08 o
   2   1   0     3956.16     4101.08     45.10 o
   3   1   0     1220.08     1258.90     15.37 o
   4   1   0       13.71        7.17      1.09 o
   5   1   0        2.80        0.57      0.53 o
   6   1   0       26.18       21.84      1.24 o
   7   1   0      224.00      212.81      5.21 o
   8   1   0       23.51       23.37      1.75 o
   9   1   0        2.53        4.18      2.51 o
  10   1   0       14.89       12.24      2.08 o
  11   1   0        0.08       -1.47      1.47 o
 -10   2   0       31.08       28.24      3.86 o
  -9   2   0       35.45       31.89      3.61 o
  -8   2   0       39.38       42.22      2.15 o
  -7   2   0        9.54        9.34      0.97 o
  -6   2   0        2.25        2.92      0.59 o
  -5   2   0        0.18       -0.12      0.29 o
  -4   2   0       58.90       54.95      1.28 o
  -3   2   0       68.00       56.39      1.37 o
  -2   2   0      643.00      650.08      9.75 o
  -1   2   0      488.61      497.69      8.76 o
   0   2   0      861.87      946.47      9.04 o
   1   2   0     5575.82     5537.95     51.30 o
   2   2   0      586.12      639.31      6.24 o
   3   2   0     1663.18     1755.26     19.75 o
   4   2   0      795.37      738.45      9.47 o
   5   2   0       12.46       11.78      0.78 o
   6   2   0     1275.93     1268.58     17.66 o
   7   2   0      538.96      533.50     10.77 o
   8   2   0        0.05       -0.53      1.02 o
   9   2   0       20.17       18.57      1.88 o
  10   2   0       42.31       43.22      3.18 o
  11   2   0        0.32       -1.81      2.03 o
 -10   3   0       11.17       10.33      3.12 o
  -9   3   0        0.77        0.02      2.01 o
  -8   3   0       12.81       15.90      2.63 o
  -7   3   0       11.78       12.72      1.64 o
  -6   3   0       69.20       63.91      2.62 o
  -5   3   0       83.83       83.53      2.19 o
  -4   3   0      152.68      149.94      2.76 o
  -3   3   0      486.57      531.04      9.52 o
  -2   3   0      330.76      346.01      6.25 o
  -1   3   0       18.07       12.99      0.56 o
   0   3   0     3342.19     3280.74     30.67 o
   1   3   0     4510.22     4704.64     39.83 o
   2   3   0      139.82      125.82      1.89 o
   3   3   0      142.15      151.86      2.26 o
   4   3   0      494.36      495.51      6.68 o
   5   3   0       83.09      109.17      4.37 o
   6   3   0      537.23      520.63      9.27 o
   7   3   0      120.35      108.98      3.71 o
   8   3   0      191.39      189.84      5.25 o
   9   3   0        2.58        1.55      1.27 o
  10   3   0       42.31       46.98      4.20 o
  11   3   0        7.47        6.38      2.94 o
  -9   4   0        0.02        1.09      2.07 o
  -8   4   0       22.65       21.43      2.74 o
  -7   4   0        0.94        1.93      1.13 o
  -6   4   0      292.42      302.17      7.40 o
  -5   4   0        5.96        4.84      0.84 o
  -4   4   0      275.54      269.90      6.76 o
  -3   4   0       49.18       58.33      2.03 o
  -2   4   0       15.42       20.63      0.78 o
  -1   4   0      331.29      389.11      5.51 o
   0   4   0        1.12       -0.14      0.14 o
   1   4   0      168.86      154.35      1.68 o
   2   4   0     1587.91     1680.54     16.80 o
   3   4   0       82.49       86.24      1.74 o
   4   4   0     2599.59     2803.75     34.04 o
   5   4   0        2.22        0.91      0.58 o
   6   4   0       60.97       51.25      2.26 o
   7   4   0      308.63      298.57      7.00 o
   8   4   0       71.00       63.74      3.82 o
   9   4   0        0.32       -1.22      1.22 o
  10   4   0        0.02        0.30      1.58 o
  11   4   0        3.61        1.12      2.85 o
  -9   5   0        0.07       -0.60      2.25 o
  -8   5   0       21.74       19.07      2.63 o
  -7   5   0        0.28        0.26      1.02 o
  -6   5   0      130.62      129.99      3.80 o
  -5   5   0       79.86       76.15      2.99 o
  -4   5   0      175.73      181.56      4.94 o
  -3   5   0      444.34      429.96      7.94 o
  -2   5   0        0.84        1.75      0.39 o
  -1   5   0      290.82      288.69      4.27 o
   0   5   0     2094.20     2411.99     25.26 o
   1   5   0      540.70      560.38      5.34 o
   2   5   0      225.31      236.39      2.68 o
   3   5   0       53.51       51.06      1.13 o
   4   5   0      511.54      542.00     10.70 o
   5   5   0        2.27        0.97      0.63 o
   6   5   0       15.72       18.53      1.34 o
   7   5   0       44.46       38.83      5.48 o
   8   5   0       15.75       19.40      2.41 o
   9   5   0        0.01       -0.01      1.43 o
  10   5   0       23.67       29.47      3.83 o
  11   5   0        0.86        2.51      2.26 o
  -8   6   0        5.57        6.16      1.98 o
  -7   6   0       81.14       85.42      3.24 o
  -6   6   0       62.51       61.12      2.37 o
  -5   6   0       55.60       57.52      1.86 o
  -4   6   0        0.24        1.03      1.65 o
  -3   6   0      414.04      394.33      9.40 o
  -2   6   0       71.32       70.14      1.67 o
  -1   6   0      178.85      190.16      2.77 o
   0   6   0       24.26       18.88      0.59 o
   1   6   0        8.50        7.62      0.36 o
   2   6   0      528.36      513.86      5.33 o
   3   6   0       10.40       12.00      0.69 o
   4   6   0       69.79       67.23      1.59 o
   5   6   0       59.85       60.91      1.90 o
   6   6   0        4.15        4.52      0.99 o
   7   6   0      158.63      158.12      5.89 o
   8   6   0       76.32       76.14      6.30 o
   9   6   0       60.07       60.32      4.04 o
  10   6   0       35.27       40.26      3.64 o
  11   6   0       12.02       12.87      4.33 o
  -8   7   0       34.86       39.74      3.64 o
  -7   7   0       18.49       24.03      2.11 o
  -6   7   0       66.27       64.71      3.96 o
  -5   7   0        0.79        0.07      0.92 o
  -4   7   0       54.82       55.00      4.71 o
  -3   7   0       52.59       46.44      2.61 o
  -2   7   0        5.85        5.26      0.69 o
  -1   7   0        9.22        7.47      0.68 o
   0   7   0      215.91      198.18      2.77 o
   1   7   0       65.24       76.39      1.18 o
   2   7   0      490.05      529.81      5.54 o
   3   7   0       35.33       31.08      0.95 o
   4   7   0       30.57       37.47      1.28 o
   5   7   0        0.08       -0.08      0.91 o
   6   7   0       17.86       19.44      2.22 o
   7   7   0       92.88       79.86      4.13 o
   8   7   0       27.22       27.29      2.95 o
   9   7   0        0.29        0.28      2.36 o
  10   7   0        7.27        7.90      4.58 o
  11   7   0        1.70        5.84      3.95 o
  -7   8   0        6.95        6.71      1.87 o
  -6   8   0        6.27        6.62      1.04 o
  -5   8   0        0.18        0.63      0.72 o
  -4   8   0       18.51       18.69      2.97 o
  -3   8   0       53.46       53.08      2.22 o
  -2   8   0       61.28       55.15      1.63 o
  -1   8   0        3.16        4.25      0.60 o
   0   8   0      443.96      403.86      6.15 o
   1   8   0       13.35       14.66      0.85 o
   2   8   0       69.04       75.23      1.40 o
   3   8   0       78.08       75.22      1.60 o
   4   8   0       38.73       39.35      1.33 o
   5   8   0        6.65        6.52      1.10 o
   6   8   0        2.47        1.56      1.05 o
   7   8   0       12.77       10.55      2.04 o
   8   8   0       10.15        6.89      2.19 o
   9   8   0       64.95       66.02      4.63 o
  10   8   0        3.87        3.60      2.78 o
  -6   9   0        0.31        1.34      0.93 o
  -5   9   0        0.13        0.35      1.12 o
  -4   9   0       21.31       20.72      1.32 o
  -3   9   0       24.71       27.16      1.69 o
  -2   9   0       83.94       84.91      2.94 o
  -1   9   0       45.55       41.03      1.62 o
   0   9   0       33.73       31.70      1.07 o
   1   9   0        9.89        9.02      0.79 o
   2   9   0        3.02        1.28      0.55 o
   3   9   0      365.63      365.42      5.59 o
   4   9   0      173.43      170.00      3.09 o
   5   9   0       55.37       51.28      2.42 o
   6   9   0        0.76       -0.50      1.03 o
   7   9   0        1.87       -1.23      1.51 o
   8   9   0        0.03       -0.23      1.87 o
   9   9   0        0.12        1.95      2.20 o
  10   9   0        0.00        0.62      3.48 o
  -5  10   0        4.30        3.45      0.97 o
  -4  10   0        0.04       -0.46      1.08 o
  -3  10   0        6.38        5.06      1.13 o
  -2  10   0      130.35      127.94      3.55 o
  -1  10   0        1.50        3.71      1.06 o
   0  10   0       22.01       19.86      2.00 o
   1  10   0       93.29       83.80      3.03 o
   2  10   0        5.54        7.05      1.07 o
   3  10   0       12.93       13.55      1.02 o
   4  10   0       70.41       57.00      1.90 o
   5  10   0       19.53       17.28      1.42 o
   6  10   0        4.97        5.66      1.56 o
   7  10   0        0.57        0.02      1.27 o
   8  10   0        1.12        0.53      2.02 o
   9  10   0        9.94       12.42      2.96 o
  -4  11   0       15.03       15.39      1.75 o
  -3  11   0        0.33       -1.22      1.24 o
  -2  11   0        0.01       -0.32      1.20 o
  -1  11   0        0.30        0.58      1.32 o
   0  11   0       18.75       19.44      2.14 o
   1  11   0        7.50        6.25      2.16 o
   2  11   0        4.13        3.52      1.15 o
   3  11   0        0.68        1.34      1.01 o
   4  11   0        0.46        1.93      1.14 o
   5  11   0       55.74       57.70      2.29 o
   6  11   0        1.18        0.66      1.37 o
   7  11   0       16.33       19.98      2.43 o
   8  11   0        0.17        0.90      1.71 o
  -3  12   0        2.49        2.08      1.22 o
  -2  12   0        1.07        1.79      1.44 o
  -1  12   0        2.66        1.04      2.33 o
   0  12   0       12.89       20.42      2.38 o
   1  12   0        0.45        0.02      2.29 o
   2  12   0        0.52        0.36      1.59 o
   3  12   0       23.19       20.70      1.90 o
   4  12   0       11.02        7.87      2.12 o
   5  12   0        2.10        4.16      1.81 o
   6  12   0        1.06        0.15      1.48 o
   7  12   0       37.36       40.52      3.07 o
  -1  13   0        6.54       12.10      2.36 o
   0  13   0       20.13       19.24      2.60 o
   1  13   0       44.93       50.80      4.51 o
   2  13   0        9.69       10.86      2.24 o
   3  13   0        2.92        1.17      1.98 o
   4  13   0        3.73        2.37      1.47 o
   5  13   0       33.77       39.00      3.35 o
   6  13   0        4.28        3.80      2.30 o
  -6 -13   1        6.51        4.54      4.40 o
  -5 -13   1        1.46        2.35      1.84 o
  -4 -13   1       27.73       21.81      2.16 o
  -3 -13   1        5.72        5.02      2.06 o
  -2 -13   1        0.32        1.20      1.82 o
  -1 -13   1        3.48        1.23      2.19 o
   0 -13   1        0.02       -1.01      1.74 o
   1 -13   1        0.35       -0.15      1.91 o
  -7 -12   1        7.84       11.30      2.31 o
  -6 -12   1        7.05        7.17      2.14 o
  -5 -12   1        5.12        3.41      1.83 o
  -4 -12   1        0.81        0.64      1.24 o
  -3 -12   1        0.47        1.08      1.31 o
  -2 -12   1        8.28        7.38      1.96 o
  -1 -12   1       33.19       33.03      5.82 o
   0 -12   1       13.49       20.92      2.39 o
   1 -12   1        3.12        2.49      2.48 o
   2 -12   1        0.01        0.23      1.40 o
   3 -12   1        4.02        3.76      1.62 o
  -8 -11   1       17.74       14.85      3.92 o
  -7 -11   1        9.28        7.03      1.86 o
  -6 -11   1       13.11       10.31      1.89 o
  -5 -11   1       59.49       54.10      2.23 o
  -4 -11   1       10.20        8.68      1.61 o
  -3 -11   1       26.81       23.79      1.84 o
  -2 -11   1       18.45       18.99      1.59 o
  -1 -11   1       11.29       14.88      2.05 o
   0 -11   1        2.31        1.97      1.52 o
   1 -11   1       11.82       10.93      1.75 o
   2 -11   1        1.11        1.52      1.24 o
   3 -11   1       43.27       43.75      2.26 o
   4 -11   1        1.90       -0.54      1.15 o
  -9 -10   1       44.77       47.04      4.42 o
  -8 -10   1        6.15        9.70      2.62 o
  -7 -10   1        0.01       -0.63      1.35 o
  -6 -10   1        5.21        6.71      1.57 o
  -5 -10   1       12.13        9.71      1.67 o
  -4 -10   1        1.61        2.70      0.88 o
  -3 -10   1       68.91       66.72      1.89 o
  -2 -10   1       75.47       79.80      2.86 o
  -1 -10   1        0.27        0.65      0.84 o
   0 -10   1        7.16        6.90      1.26 o
   1 -10   1       76.87       77.39      2.68 o
   2 -10   1        0.01       -0.21      0.88 o
   3 -10   1        0.00       -0.25      0.78 o
   4 -10   1        3.85        4.98      0.86 o
   5 -10   1        0.03        1.00      2.59 o
  -9  -9   1        8.88        7.61      2.56 o
  -8  -9   1       28.35       30.97      3.58 o
  -7  -9   1        7.11        3.18      2.61 o
  -6  -9   1        6.69        9.00      1.31 o
  -5  -9   1       73.07       80.17      2.71 o
  -4  -9   1      334.41      343.13      5.93 o
  -3  -9   1        8.65        5.40      0.87 o
  -2  -9   1        1.79        1.38      0.57 o
  -1  -9   1       26.94       26.33      1.13 o
   0  -9   1       22.16       21.90      1.13 o
   1  -9   1        5.26        3.04      0.79 o
   2  -9   1        8.79        8.00      0.85 o
   3  -9   1        0.00       -0.13      0.63 o
   4  -9   1        2.17        5.40      2.70 o
   5  -9   1        1.22        1.81      2.72 o
 -10  -8   1       21.78       31.37      8.01 o
  -9  -8   1       14.52       15.47      2.85 o
  -8  -8   1       37.53       34.49      5.33 o
  -7  -8   1       11.70        9.32      2.05 o
  -6  -8   1        5.54        3.46      1.19 o
  -5  -8   1       14.57        9.74      1.22 o
  -4  -8   1      944.34      942.57     12.44 o
  -3  -8   1      309.88      300.05      4.90 o
  -2  -8   1       24.14       24.81      0.83 o
  -1  -8   1        3.21        3.30      0.55 o
   0  -8   1      100.59       98.44      1.58 o
   1  -8   1        4.41        3.91      0.58 o
   2  -8   1        8.12        6.93      0.69 o
   3  -8   1        0.02       -0.12      1.71 o
   4  -8   1       76.45       75.72      4.15 o
   5  -8   1        8.63        7.59      1.77 o
   6  -8   1        8.86        8.12      1.47 o
   7  -8   1       13.87       13.87      2.98 o
 -10  -7   1        0.66        2.01      2.14 o
  -9  -7   1       10.94       10.66      5.11 o
  -8  -7   1        3.47        4.48      1.99 o
  -7  -7   1        0.08       -0.74      1.01 o
  -6  -7   1       21.72       20.51      1.52 o
  -5  -7   1       76.17       65.33      2.26 o
  -4  -7   1      251.14      240.18      3.64 o
  -3  -7   1       28.94       32.91      0.99 o
  -2  -7   1      538.18      526.99      5.52 o
  -1  -7   1       15.15       21.69      0.85 o
   0  -7   1       17.82       15.52      0.79 o
   1  -7   1        9.46       10.49      0.57 o
   2  -7   1      689.15      648.93     12.36 o
   3  -7   1       29.44       34.41      2.29 o
   4  -7   1        0.02       -0.98      0.98 o
   5  -7   1      127.04      143.83      8.03 o
   6  -7   1       41.28       40.11      2.48 o
   7  -7   1       19.02       18.66      4.32 o
   8  -7   1        0.08        1.18      1.74 o
 -11  -6   1        1.10        2.05      3.32 o
 -10  -6   1        1.91        1.71      1.88 o
  -9  -6   1      106.98      113.34      5.42 o
  -8  -6   1       29.90       25.62      3.56 o
  -7  -6   1        2.18        3.38      1.56 o
  -6  -6   1       13.26       12.53      1.45 o
  -5  -6   1       22.69       32.27      1.44 o
  -4  -6   1      292.01      305.32      4.05 o
  -3  -6   1       62.31       61.72      1.33 o
  -2  -6   1       78.28       72.70      1.26 o
  -1  -6   1       72.37       69.27      1.01 o
   0  -6   1       43.60       39.22      0.88 o
   1  -6   1      138.43      149.17      2.24 o
   2  -6   1        0.08       -0.18      0.33 o
   3  -6   1      436.95      406.60     10.55 o
   4  -6   1        0.13       -0.89      1.41 o
   5  -6   1      138.99      152.20      8.10 o
   6  -6   1       27.82       29.11      1.62 o
   7  -6   1       13.92       13.45      2.19 o
   8  -6   1        3.35        5.62      1.81 o
 -11  -5   1       12.35       18.54      3.28 o
 -10  -5   1        8.21        5.90      2.18 o
  -9  -5   1       27.58       27.72      2.90 o
  -8  -5   1      175.27      182.35      6.67 o
  -7  -5   1      105.40      105.52      3.67 o
  -6  -5   1       18.11       15.34      1.26 o
  -5  -5   1       25.74       31.56      1.95 o
  -4  -5   1       23.81       18.69      1.31 o
  -3  -5   1       42.88       40.36      1.10 o
  -2  -5   1      797.11      863.01      8.07 o
  -1  -5   1       39.87       32.50      0.65 o
   0  -5   1      138.48      145.35      1.75 o
   1  -5   1      140.73      144.36      2.69 o
   2  -5   1       87.45       85.67      2.19 o
   4  -5   1       34.46       32.99      3.50 o
   5  -5   1       80.71       73.13      5.20 o
   6  -5   1        1.84        3.71      0.95 o
   7  -5   1       59.07       65.23      2.69 o
   8  -5   1       27.35       25.49      2.79 o
   9  -5   1        1.87       -0.07      2.03 o
 -11  -4   1        0.42        4.15      3.30 o
 -10  -4   1       15.60       14.13      3.60 o
  -9  -4   1       10.51       10.05      2.06 o
  -8  -4   1        2.87        4.24      1.37 o
  -7  -4   1      111.36      106.49      3.62 o
  -6  -4   1       56.88       52.13      2.33 o
  -5  -4   1        4.65        6.56      0.89 o
  -4  -4   1      471.96      562.14      7.59 o
  -3  -4   1      543.13      610.28      8.76 o
  -2  -4   1      135.35      111.37      1.48 o
  -1  -4   1      217.26      264.74      2.55 o
   0  -4   1      138.04      152.23      1.68 o
   1  -4   1       73.73       73.02      1.15 o
   2  -4   1      273.06      280.35     10.13 o
   3  -4   1      157.45      142.79      2.88 o
   4  -4   1      634.51      622.25     13.96 o
   5  -4   1      543.26      531.57     11.63 o
   6  -4   1       29.43       32.06      2.99 o
   7  -4   1       14.71       18.30      1.55 o
   8  -4   1       51.95       53.37      4.04 o
   9  -4   1        1.31       -1.25      1.94 o
 -11  -3   1        3.48        0.96      2.56 o
 -10  -3   1        4.63        3.40      1.76 o
  -9  -3   1       12.19       14.29      2.21 o
  -8  -3   1        3.91        3.64      1.32 o
  -7  -3   1      258.01      247.17      6.06 o
  -6  -3   1       66.91       62.90      1.91 o
  -5  -3   1      288.75      294.77      5.35 o
  -4  -3   1      239.42      278.95      4.12 o
  -3  -3   1      621.77      682.48      8.10 o
  -2  -3   1       30.60       20.76      0.66 o
  -1  -3   1      565.81      549.99      4.72 o
   0  -3   1     3999.99     4091.82     35.21 o
   1  -3   1     1063.85     1098.98     16.66 o
   2  -3   1        0.02       -0.31      0.74 o
   3  -3   1     1252.78     1330.72     22.84 o
   4  -3   1        6.90        8.52      0.94 o
   5  -3   1        1.34       -0.54      0.74 o
   6  -3   1      458.05      436.95     10.18 o
   7  -3   1       28.65       32.41      2.49 o
   8  -3   1        0.00       -0.98      1.54 o
   9  -3   1        4.22        3.41      2.12 o
  10  -3   1       17.98       19.34      3.55 o
 -11  -2   1       12.51       10.68      3.03 o
 -10  -2   1       39.20       44.12      3.36 o
  -9  -2   1        0.04        0.87      1.07 o
  -8  -2   1       12.10       10.92      2.46 o
  -7  -2   1      358.06      371.06      8.08 o
  -6  -2   1        1.24       -0.94      0.94 o
  -5  -2   1     1456.05     1502.60     20.41 o
  -4  -2   1       80.08       90.64      1.92 o
  -3  -2   1      411.45      412.48      5.06 o
  -2  -2   1      132.76      163.23      1.97 o
  -1  -2   1     7866.66     7669.37     65.47 o
   0  -2   1     4215.42     4298.56     34.45 o
   1  -2   1     1070.97     1061.17     31.98 o
   2  -2   1       47.09       56.15      1.26 o
   3  -2   1     4825.17     5172.42     86.90 o
   4  -2   1       58.13       53.36      1.05 o
   5  -2   1       70.69       56.46      1.37 o
   6  -2   1      171.59      172.07      3.31 o
   7  -2   1       18.91       17.46      1.18 o
   8  -2   1       20.63       22.79      2.88 o
   9  -2   1       10.15        5.26      2.34 o
  10  -2   1       16.08       15.79      3.39 o
 -11  -1   1        7.98        7.84      2.02 o
 -10  -1   1        1.19        2.04      1.67 o
  -9  -1   1        0.30       -0.33      1.08 o
  -8  -1   1       43.65       49.33      2.44 o
  -7  -1   1       84.80       86.32      3.06 o
  -6  -1   1       50.47       48.92      1.83 o
  -5  -1   1      415.18      394.96      6.75 o
  -4  -1   1      217.19      233.45      3.83 o
  -3  -1   1      486.91      501.18      6.44 o
  -2  -1   1      648.28      709.45      8.70 o
  -1  -1   1     2573.77     2559.84     24.95 o
   0  -1   1       80.83       70.53      1.11 o
   1  -1   1     4964.67     4990.06    109.35 o
   2  -1   1      161.26      165.26      4.23 o
   3  -1   1     4244.60     4508.90     53.53 o
   4  -1   1        1.60        4.08      0.41 o
   5  -1   1       26.73       26.99      0.97 o
   6  -1   1       92.20       86.65      1.96 o
   7  -1   1        1.45        0.71      0.68 o
   8  -1   1        2.70        0.28      1.05 o
   9  -1   1       22.96       18.64      2.17 o
  10  -1   1       64.72       75.05      5.71 o
 -11   0   1        0.48        1.09      2.81 o
 -10   0   1        1.98        2.57      1.90 o
  -9   0   1       14.03       11.32      1.81 o
  -8   0   1       45.21       42.74      1.93 o
  -7   0   1        2.23        2.09      1.04 o
  -6   0   1        0.76       -0.35      0.55 o
  -5   0   1       15.50       11.01      0.75 o
  -4   0   1      870.77      992.52     13.50 o
  -3   0   1      197.35      185.08      2.63 o
  -2   0   1      176.59      192.52      2.24 o
  -1   0   1     7737.23     7826.32     69.47 o
   0   0   1       13.58       -0.02      0.02 o
   1   0   1      146.09      147.75      1.53 o
   2   0   1      690.03      648.58      6.88 o
   3   0   1      225.42      238.03      2.96 o
   4   0   1      448.50      482.85      6.86 o
   5   0   1      621.51      573.73      8.20 o
   6   0   1      557.21      538.95      7.28 o
   7   0   1      102.28      100.21      2.70 o
   8   0   1       20.25       18.56      1.58 o
   9   0   1      118.54      121.44      4.62 o
  10   0   1       43.20       46.92      3.07 o
  11   0   1        1.14        0.07      2.70 o
 -10   1   1        2.44        1.23      2.56 o
  -9   1   1        0.23       -0.30      1.22 o
  -8   1   1        0.98        0.46      0.97 o
  -7   1   1      267.94      264.02      5.88 o
  -6   1   1        0.07       -0.51      0.51 o
  -5   1   1        5.68        7.31      0.61 o
  -4   1   1       18.07       17.37      0.77 o
  -3   1   1      466.04      493.04      6.82 o
  -2   1   1     1776.62     1894.22     19.63 o
  -1   1   1     1875.02     1874.70     18.48 o
   0   1   1       82.06       78.75      2.20 o
   1   1   1     1879.42     1924.29     17.91 o
   2   1   1      654.98      655.70      6.65 o
   3   1   1      154.93      136.32      1.96 o
   4   1   1       97.54       98.20      1.65 o
   5   1   1      106.12       86.09      1.78 o
   6   1   1      131.13      111.48      2.53 o
   7   1   1     1014.47      975.33     18.14 o
   8   1   1       14.10       10.72      1.43 o
   9   1   1       37.93       39.52      2.86 o
  10   1   1        1.59        0.62      1.54 o
  11   1   1        3.03        1.36      1.68 o
 -10   2   1        3.86        0.16      2.48 o
  -9   2   1       70.70       74.83      5.38 o
  -8   2   1        7.51        8.11      1.28 o
  -7   2   1        1.17        1.57      0.69 o
  -6   2   1      288.84      272.69      4.42 o
  -5   2   1       32.63       28.68      1.70 o
  -4   2   1       95.28      121.26      2.08 o
  -3   2   1      724.77      768.24     10.41 o
  -2   2   1      152.89      158.48      2.12 o
  -1   2   1     1822.82     1707.41     22.55 o
   0   2   1     4570.59     4638.85     39.67 o
   1   2   1      428.15      452.36      4.63 o
   2   2   1     1068.80     1091.14     10.34 o
   3   2   1      684.24      639.63      7.55 o
   4   2   1      104.38      113.76      2.04 o
   5   2   1     1053.83     1088.69     13.76 o
   6   2   1       33.06       32.33      1.49 o
   7   2   1      372.29      373.25      8.04 o
   8   2   1       36.85       37.72      2.25 o
   9   2   1       45.99       41.97      2.49 o
  10   2   1       16.41       15.24      2.32 o
  11   2   1        9.03        4.33      2.54 o
 -10   3   1        0.01        1.56      2.61 o
  -9   3   1       52.99       56.90      4.75 o
  -8   3   1        0.28       -1.03      1.70 o
  -7   3   1        6.94        9.45      1.43 o
  -6   3   1       78.02       78.50      1.94 o
  -5   3   1       16.21       14.67      0.61 o
  -4   3   1       80.20       81.53      1.28 o
  -3   3   1      279.19      253.36      3.36 o
  -2   3   1      339.36      423.62      5.84 o
  -1   3   1     1467.52     1405.65     18.58 o
   0   3   1      144.92      163.58      1.73 o
   1   3   1      881.34      989.80      8.98 o
   2   3   1     2024.08     2000.02     19.72 o
   3   3   1      858.64      949.53     10.31 o
   4   3   1      844.96      877.10     11.24 o
   5   3   1      450.10      463.82      6.45 o
   6   3   1      193.12      199.27      3.76 o
   7   3   1      979.52      957.81     17.94 o
   8   3   1        4.40        5.32      1.31 o
   9   3   1       11.16       11.23      1.69 o
  10   3   1        1.39        1.42      1.42 o
  11   3   1       12.00       12.62      3.32 o
  -9   4   1        6.20        4.82      2.39 o
  -8   4   1       24.04       25.02      3.10 o
  -7   4   1      135.35      135.42      4.39 o
  -6   4   1       10.13       14.68      1.43 o
  -5   4   1      132.33      114.95      2.52 o
  -4   4   1      315.58      300.84      4.51 o
  -3   4   1       54.85       45.03      1.39 o
  -2   4   1      570.58      616.43      9.45 o
  -1   4   1       91.79       70.52      1.05 o
   0   4   1      624.76      618.31      6.29 o
   1   4   1      444.21      484.11      4.82 o
   2   4   1       45.78       41.26      0.82 o
   3   4   1     1027.87      999.90     11.66 o
   4   4   1      235.62      312.42      5.03 o
   5   4   1      200.43      224.56      3.66 o
   6   4   1       28.47       33.89      1.65 o
   7   4   1      287.80      280.29      6.62 o
   8   4   1      277.01      282.77      6.93 o
   9   4   1        3.55        3.51      1.41 o
  10   4   1        2.69        1.32      1.70 o
  11   4   1       12.10       12.82      3.57 o
  -9   5   1       28.72       28.50      3.59 o
  -8   5   1        0.75        1.98      1.87 o
  -7   5   1       49.43       49.58      2.55 o
  -6   5   1        0.17        0.02      0.93 o
  -5   5   1      186.13      177.62      4.07 o
  -4   5   1      256.80      255.08      3.93 o
  -3   5   1      661.19      645.09     11.68 o
  -2   5   1        0.03       -0.06      0.36 o
  -1   5   1        3.29        9.67      0.36 o
   0   5   1        7.61        3.95      0.26 o
   1   5   1     1441.17     1453.49     14.59 o
   2   5   1      109.30      128.87      1.76 o
   3   5   1       44.15       39.06      1.15 o
   4   5   1        3.26        6.20      0.63 o
   5   5   1       12.35        8.87      0.88 o
   6   5   1        6.03        3.59      0.92 o
   7   5   1        6.28        6.01      1.29 o
   8   5   1      131.76      130.47      4.30 o
   9   5   1       63.14       69.96      4.14 o
  10   5   1        2.06        0.83      2.41 o
  11   5   1       12.51       10.17      3.85 o
  -8   6   1        0.06        0.47      1.70 o
  -7   6   1       28.89       28.53      3.01 o
  -6   6   1        5.29        1.66      1.96 o
  -5   6   1      277.49      260.73      5.54 o
  -4   6   1        0.22        0.01      0.58 o
  -3   6   1      145.89      148.19      3.31 o
  -2   6   1       14.18       16.81      0.64 o
  -1   6   1      419.21      462.05      5.16 o
   0   6   1        0.29        0.30      0.27 o
   1   6   1       43.46       42.81      0.87 o
   2   6   1       10.57        9.42      0.51 o
   3   6   1     1614.07     1591.89     17.22 o
   4   6   1      219.91      211.89      3.29 o
   5   6   1       24.45       23.39      1.27 o
   6   6   1      127.40      126.62      4.34 o
   7   6   1        0.64        0.68      1.36 o
   8   6   1        0.10       -1.12      1.43 o
   9   6   1       72.18       79.53      4.68 o
  10   6   1        0.00       -0.70      2.53 o
  11   6   1        9.43        6.01      2.70 o
  -8   7   1       10.02       13.00      2.90 o
  -7   7   1       79.78       82.05      4.73 o
  -6   7   1        0.23       -0.42      0.89 o
  -5   7   1       71.94       75.67      2.35 o
  -4   7   1        1.55        1.26      0.68 o
  -3   7   1        2.88        3.53      0.60 o
  -2   7   1       50.54       53.68      1.35 o
  -1   7   1       40.31       30.59      0.93 o
   0   7   1       17.56       16.71      0.63 o
   1   7   1      510.42      539.44      5.80 o
   2   7   1        8.24       11.01      0.75 o
   3   7   1      173.02      173.70      2.63 o
   4   7   1        0.37       -0.50      0.50 o
   5   7   1        7.74       10.12      1.70 o
   6   7   1       47.93       42.90      2.48 o
   7   7   1        5.01        2.70      2.39 o
   8   7   1       90.95      101.63      7.81 o
   9   7   1       15.37       14.02      4.35 o
  10   7   1        1.42        0.41      1.87 o
  11   7   1        8.22        7.94      3.99 o
  -7   8   1        6.55        5.73      1.92 o
  -6   8   1        0.50        1.59      1.01 o
  -5   8   1       26.69       30.67      2.11 o
  -4   8   1       32.14       29.53      1.35 o
  -3   8   1      125.98      125.57      2.80 o
  -2   8   1       57.82       53.49      1.69 o
  -1   8   1       90.82       78.53      1.82 o
   0   8   1        5.46        6.91      0.58 o
   1   8   1      265.94      278.94      3.51 o
   2   8   1      238.96      239.90      3.39 o
   3   8   1       70.61       69.79      1.54 o
   4   8   1      141.68      131.03      2.53 o
   5   8   1       35.70       32.51      2.22 o
   6   8   1        4.89        5.48      1.60 o
   7   8   1        5.59        2.05      1.52 o
   8   8   1       10.87       10.92      2.32 o
   9   8   1       32.37       36.17      3.60 o
  10   8   1        1.77        3.67      2.37 o
  -6   9   1        0.53        0.53      1.54 o
  -5   9   1       11.51       12.68      1.19 o
  -4   9   1        5.88        5.83      0.92 o
  -3   9   1       32.43       32.84      2.72 o
  -2   9   1        0.00        0.17      0.78 o
  -1   9   1      144.95      143.95      4.33 o
   0   9   1        6.96        8.47      1.12 o
   1   9   1       31.74       33.09      1.28 o
   2   9   1       36.84       38.15      1.51 o
   3   9   1        0.21       -0.65      0.65 o
   4   9   1       95.11       88.44      2.11 o
   5   9   1       11.20       11.11      1.12 o
   6   9   1       40.05       40.16      3.11 o
   7   9   1       19.25       22.71      2.81 o
   8   9   1        2.51        1.82      2.27 o
   9   9   1       33.74       33.44      6.38 o
  10   9   1       32.49       36.39      4.12 o
  -5  10   1        8.67       10.94      2.59 o
  -4  10   1        0.16        0.04      0.92 o
  -3  10   1        4.75        5.50      0.90 o
  -2  10   1       51.81       50.39      2.20 o
  -1  10   1       42.56       45.31      2.15 o
   0  10   1       65.56       57.13      3.07 o
   1  10   1       35.79       29.33      1.96 o
   2  10   1        2.18        1.20      0.92 o
   3  10   1       96.74       94.85      2.29 o
   4  10   1        0.34        0.59      0.81 o
   5  10   1      104.62      116.37      3.54 o
   6  10   1        1.77       -0.04      1.21 o
   7  10   1       10.33       12.72      2.48 o
   8  10   1        0.89        0.46      2.05 o
   9  10   1        6.57        7.47      2.57 o
  -4  11   1        7.91        8.58      1.58 o
  -3  11   1       19.95       24.60      2.30 o
  -2  11   1        1.56        1.51      1.38 o
  -1  11   1        7.68        5.49      1.58 o
   0  11   1        3.14        0.99      1.39 o
   1  11   1        1.10        0.74      1.44 o
   2  11   1        6.49        4.23      1.16 o
   3  11   1       37.66       37.92      2.03 o
   4  11   1        8.89        7.25      1.24 o
   5  11   1       65.49       68.67      2.49 o
   6  11   1        6.54        4.02      1.49 o
   7  11   1        3.23        4.77      1.72 o
   8  11   1       15.99       15.63      2.42 o
  -3  12   1        1.16        1.07      1.65 o
  -2  12   1        1.28        0.49      1.85 o
  -1  12   1        3.51        1.73      1.57 o
   0  12   1        3.31        3.54      1.72 o
   1  12   1        0.01       -0.02      1.54 o
   2  12   1        3.23        3.68      1.18 o
   3  12   1        0.19        0.47      1.11 o
   4  12   1       13.27       13.63      1.85 o
   5  12   1        6.71        7.10      2.21 o
   6  12   1        0.00        0.55      1.51 o
   7  12   1        1.88        0.53      2.77 o
  -1  13   1        0.87        0.88      1.93 o
   0  13   1       31.20       30.62      3.02 o
   1  13   1       27.84       29.64      3.01 o
   2  13   1        0.10        0.02      1.71 o
   3  13   1       18.10       23.46      4.73 o
   4  13   1        0.29        2.61      1.49 o
   5  13   1       13.87       15.05      2.58 o
   6  13   1        8.01        9.98      2.57 o
  -6 -13   2        0.00        0.94      2.99 o
  -5 -13   2        0.01       -1.78      1.78 o
  -4 -13   2        0.01        0.86      1.42 o
  -3 -13   2        4.91        4.12      2.03 o
  -2 -13   2        1.50        1.94      2.43 o
  -1 -13   2       17.07       18.55      2.56 o
   0 -13   2        0.05       -0.35      1.72 o
   1 -13   2        6.40        8.10      2.21 o
  -7 -12   2       24.24       26.18      2.75 o
  -6 -12   2       28.32       21.80      2.80 o
  -5 -12   2        8.35       10.68      2.20 o
  -4 -12   2        0.04        0.27      1.28 o
  -3 -12   2        7.77        7.42      1.47 o
  -2 -12   2       11.33        9.50      2.14 o
  -1 -12   2        5.12       10.11      3.28 o
   0 -12   2       14.90       18.15      2.35 o
   1 -12   2        3.50        2.24      1.50 o
   2 -12   2       11.85       14.11      6.17 o
   3 -12   2        2.91        0.93      1.42 o
  -8 -11   2        9.32        8.35      2.78 o
  -7 -11   2       16.47       22.18      2.40 o
  -6 -11   2       23.18       21.87      2.25 o
  -5 -11   2       14.19       13.67      1.41 o
  -4 -11   2      195.31      192.15      5.38 o
  -3 -11   2       10.43        6.83      1.39 o
  -2 -11   2        4.41        4.12      1.14 o
  -1 -11   2       17.86       16.20      2.85 o
   0 -11   2        3.17        2.00      1.50 o
   1 -11   2        1.56       -0.02      1.32 o
   2 -11   2        0.14       -0.45      1.26 o
   3 -11   2        2.00        2.59      1.09 o
   4 -11   2        2.61        2.14      3.01 o
  -9 -10   2       23.48       21.56      3.58 o
  -8 -10   2       15.81       17.12      3.18 o
  -7 -10   2       12.40       14.32      1.96 o
  -6 -10   2        0.83       -1.15      1.15 o
  -5 -10   2       99.51      102.00      2.88 o
  -4 -10   2        5.34        3.71      0.93 o
  -3 -10   2       55.78       54.95      1.84 o
  -2 -10   2       11.33       11.04      1.20 o
  -1 -10   2      205.41      201.99      4.79 o
   0 -10   2       13.58       11.59      1.33 o
   1 -10   2        0.01       -0.92      0.92 o
   2 -10   2        3.25        2.84      0.94 o
   3 -10   2        0.53        0.52      0.76 o
   4 -10   2        7.62        6.98      3.10 o
   5 -10   2        4.91        4.28      3.08 o
  -9  -9   2       58.27       61.48      4.48 o
  -8  -9   2       11.40       10.84      2.56 o
  -7  -9   2       50.14       55.47      6.57 o
  -6  -9   2       14.54       15.70      1.49 o
  -5  -9   2      204.27      205.67      4.72 o
  -4  -9   2       19.98       16.50      1.33 o
  -3  -9   2      316.94      319.31      5.43 o
  -2  -9   2       69.87       68.05      1.90 o
  -1  -9   2      100.50       98.13      2.10 o
   0  -9   2       14.61       10.65      0.90 o
   1  -9   2       21.12       20.41      1.21 o
   2  -9   2       26.49       24.46      1.23 o
   3  -9   2       31.94       32.47      2.62 o
   4  -9   2       34.92       38.32      4.73 o
   5  -9   2       63.43       63.12      5.98 o
 -10  -8   2        1.66        0.41      2.41 o
  -9  -8   2       78.14       93.34      5.41 o
  -8  -8   2        9.47        8.14      2.30 o
  -7  -8   2       15.69       12.17      5.42 o
  -6  -8   2        4.44        5.25      1.32 o
  -5  -8   2       91.68       92.72      2.73 o
  -4  -8   2      159.18      144.39      2.92 o
  -3  -8   2       49.38       48.24      1.68 o
  -2  -8   2       71.36       75.31      1.41 o
  -1  -8   2       52.68       55.80      1.36 o
   0  -8   2        0.69       -0.33      0.33 o
   1  -8   2       50.51       53.29      1.73 o
   2  -8   2       64.49       63.46      2.34 o
   3  -8   2       32.00       32.36      2.53 o
   4  -8   2        5.80        6.50      1.67 o
   5  -8   2        1.57        1.26      1.44 o
   6  -8   2       17.73       15.50      3.06 o
 -10  -7   2       13.76       13.85      5.10 o
  -9  -7   2        0.02        0.74      1.90 o
  -8  -7   2        4.70        7.00      2.08 o
  -7  -7   2       11.36        9.20      1.54 o
  -6  -7   2        0.04        0.27      0.80 o
  -5  -7   2        2.88        2.56      0.89 o
  -4  -7   2        0.06       -0.59      0.59 o
  -3  -7   2       56.13       59.79      1.36 o
  -2  -7   2      323.89      326.15      3.67 o
  -1  -7   2       41.37       51.90      0.90 o
   0  -7   2       24.46       27.61      0.73 o
   1  -7   2       44.06       44.16      1.05 o
   2  -7   2       25.16       26.84      1.44 o
   3  -7   2       64.55       65.58      3.95 o
   4  -7   2        0.11       -0.02      1.12 o
   5  -7   2        7.72        7.67      3.74 o
   7  -7   2        6.91        4.69      1.04 o
   8  -7   2        2.15        4.68      1.87 o
 -11  -6   2        0.06        3.21      3.97 o
 -10  -6   2        0.42       -1.06      1.70 o
  -9  -6   2        1.09        0.39      1.70 o
  -8  -6   2        7.14       11.30      2.23 o
  -7  -6   2       51.88       49.82      2.60 o
  -6  -6   2       26.28       21.56      1.67 o
  -5  -6   2      345.81      365.39      6.83 o
  -4  -6   2       92.76       93.51      1.92 o
  -3  -6   2      216.85      212.81      2.77 o
  -2  -6   2       16.60       16.86      0.61 o
  -1  -6   2       88.48       90.02      1.16 o
   0  -6   2       70.14       87.46      1.44 o
   1  -6   2       63.04       65.40      1.20 o
   2  -6   2        3.16        4.86      0.46 o
   3  -6   2      248.57      258.99      7.47 o
   4  -6   2      105.95      115.42      6.42 o
   5  -6   2      207.71      210.70      9.86 o
   7  -6   2       31.46       38.72      2.04 o
   8  -6   2        3.05        1.92      1.78 o
 -11  -5   2       13.05       12.50      2.95 o
 -10  -5   2        0.59        3.06      1.92 o
  -9  -5   2       23.65       25.04      3.06 o
  -8  -5   2        1.46        2.35      1.36 o
  -7  -5   2       83.85       85.00      2.81 o
  -6  -5   2        0.99        0.10      0.70 o
  -5  -5   2       47.90       46.21      1.48 o
  -4  -5   2        8.37        8.23      0.71 o
  -3  -5   2       99.04      119.18      1.91 o
  -2  -5   2     1878.29     2012.64     19.06 o
  -1  -5   2     1243.80     1291.05     11.29 o
   0  -5   2        4.56        8.61      0.36 o
   1  -5   2      168.76      183.68      2.89 o
   2  -5   2        4.06        6.05      0.98 o
   3  -5   2      374.60      366.69     13.38 o
   4  -5   2      170.93      161.25      7.61 o
   6  -5   2       26.06       26.91      1.56 o
   7  -5   2       20.03       21.12      1.90 o
   8  -5   2        5.36        1.47      1.65 o
   9  -5   2        6.99        9.21      2.43 o
 -11  -4   2       18.74       21.63      4.48 o
 -10  -4   2        0.00        0.38      1.69 o
  -9  -4   2        2.81        2.14      2.54 o
  -8  -4   2       23.71       24.52      1.79 o
  -7  -4   2       54.90       59.08      2.32 o
  -6  -4   2        0.90        0.25      0.62 o
  -5  -4   2      121.25       90.35      2.17 o
  -4  -4   2     1750.36     1803.73     20.65 o
  -3  -4   2      540.61      613.43      7.51 o
  -2  -4   2       84.80       85.43      1.23 o
  -1  -4   2       81.12       90.04      1.03 o
   0  -4   2      222.28      243.30      2.43 o
   1  -4   2       52.52       73.26      1.16 o
   2  -4   2       12.62       13.03      1.74 o
   3  -4   2      401.91      416.47     14.54 o
   4  -4   2       30.11       29.69      1.67 o
   5  -4   2       27.28       27.95      1.90 o
   6  -4   2        6.79        8.91      1.30 o
   7  -4   2       25.84       23.43      2.25 o
   8  -4   2       25.25       23.51      2.72 o
   9  -4   2       65.22       72.26      4.95 o
 -11  -3   2        0.39        0.27      2.74 o
 -10  -3   2       17.38       20.23      2.75 o
  -9  -3   2       32.72       31.21      3.38 o
  -8  -3   2       59.79       63.64      2.54 o
  -7  -3   2        4.70        3.95      1.08 o
  -6  -3   2       35.75       31.53      1.63 o
  -5  -3   2       35.82       31.60      1.33 o
  -4  -3   2       91.15       93.84      1.90 o
  -3  -3   2      477.10      425.81      4.97 o
  -2  -3   2     2155.18     2291.35     22.72 o
  -1  -3   2      147.22      166.56      1.62 o
   0  -3   2       39.11       41.87      0.55 o
   1  -3   2      205.81      225.87      3.60 o
   2  -3   2      445.46      464.26     15.19 o
   3  -3   2      119.59      103.55      2.20 o
   4  -3   2      273.58      268.11      8.61 o
   5  -3   2     1077.51     1059.87     18.37 o
   6  -3   2       15.72       12.14      1.17 o
   7  -3   2        1.61        4.37      1.12 o
   8  -3   2        0.40        2.10      1.67 o
   9  -3   2       19.33       19.40      2.94 o
  10  -3   2       14.50       11.11      3.17 o
 -11  -2   2       10.07       10.77      3.37 o
 -10  -2   2        0.12       -1.38      1.45 o
  -9  -2   2       23.99       23.67      1.79 o
  -8  -2   2        3.87        4.01      1.03 o
  -7  -2   2       38.33       31.75      1.72 o
  -6  -2   2       22.43       24.52      1.23 o
  -5  -2   2       31.74       34.50      1.35 o
  -4  -2   2       58.47       51.37      1.58 o
  -3  -2   2      312.27      290.80      3.76 o
  -2  -2   2      358.85      382.72      4.20 o
  -1  -2   2    21487.27    20937.17    164.57 o
   0  -2   2     4155.39     4217.38     34.76 o
   1  -2   2      149.88      132.98      2.79 o
   2  -2   2     1444.17     1487.33     25.46 o
   3  -2   2       68.40       81.05      2.16 o
   4  -2   2       59.03       64.26      1.14 o
   5  -2   2        0.22        0.82      0.33 o
   6  -2   2        9.44       10.62      1.03 o
   7  -2   2       56.59       56.70      1.87 o
   8  -2   2       62.05       54.78      4.10 o
   9  -2   2       38.95       49.29      4.37 o
  10  -2   2       42.13       52.48      4.93 o
 -11  -1   2        7.49        6.56      2.63 o
 -10  -1   2       27.00       33.04      2.98 o
  -9  -1   2       28.14       32.29      2.24 o
  -8  -1   2       25.95       24.15      1.59 o
  -7  -1   2       47.43       44.76      1.94 o
  -6  -1   2       18.76       14.01      1.60 o
  -5  -1   2      396.21      369.12      5.71 o
  -4  -1   2      385.13      402.70      5.97 o
  -3  -1   2     1134.05     1165.09     13.27 o
  -2  -1   2      911.80      981.44      9.81 o
  -1  -1   2      413.36      411.06      3.69 o
   0  -1   2     1282.19     1250.67      9.98 o
   1  -1   2      129.97      135.42      1.98 o
   2  -1   2     5080.22     5309.94     89.56 o
   3  -1   2      718.82      821.06     10.72 o
   4  -1   2       65.99       62.87      1.28 o
   5  -1   2        0.07       -0.39      0.39 o
   6  -1   2      342.01      354.94      5.18 o
   7  -1   2        2.11        2.10      0.71 o
   8  -1   2       33.89       36.29      2.18 o
   9  -1   2       33.86       40.74      2.45 o
  10  -1   2       36.14       41.28      4.48 o
 -10   0   2        2.56        0.47      1.94 o
  -9   0   2       25.76       31.21      2.56 o
  -8   0   2        6.11        4.99      1.05 o
  -7   0   2       11.19       11.22      1.35 o
  -6   0   2        2.26        1.79      0.70 o
  -5   0   2       57.02       61.20      1.46 o
  -4   0   2        0.37        1.14      0.49 o
  -3   0   2       54.42       79.20      1.31 o
  -2   0   2       68.88       61.07      0.84 o
  -1   0   2     3130.20     3254.56     28.78 o
   0   0   2     5680.59     5311.46     60.41 o
   1   0   2     2761.78     2853.73     26.57 o
   2   0   2     2919.42     3108.38     30.28 o
   3   0   2      113.40      102.50      1.71 o
   4   0   2      849.71      893.29     11.12 o
   5   0   2      167.23      163.43      2.97 o
   6   0   2        2.58        1.85      0.56 o
   7   0   2       67.98       55.07      2.62 o
   8   0   2      123.34      116.73      3.51 o
   9   0   2       16.97       16.37      2.13 o
  10   0   2       30.65       32.48      2.60 o
  11   0   2        1.94        4.28      2.94 o
 -10   1   2        2.46        0.13      2.59 o
  -9   1   2       14.56       15.88      1.93 o
  -8   1   2      132.95      139.03      3.97 o
  -7   1   2       43.72       46.66      2.00 o
  -6   1   2       61.02       52.06      1.43 o
  -5   1   2       29.52       30.39      1.00 o
  -4   1   2        0.28        0.12      0.33 o
  -3   1   2      120.89      148.67      2.08 o
  -2   1   2       13.38       15.68      0.49 o
  -1   1   2     2781.63     2860.07     24.23 o
   0   1   2     1586.28     1566.94     14.71 o
   1   1   2      568.52      590.62      5.94 o
   2   1   2     1301.04     1313.63     18.96 o
   3   1   2      268.44      285.05      3.34 o
   4   1   2       73.63       82.68      1.35 o
   5   1   2      226.81      244.13      3.69 o
   6   1   2     1502.24     1468.47     20.12 o
   7   1   2      167.48      159.12      4.24 o
   8   1   2       51.66       52.37      2.41 o
   9   1   2       69.57       69.66      3.49 o
  10   1   2       63.09       73.54      3.87 o
  11   1   2        3.30        1.05      2.61 o
 -10   2   2        7.16        1.90      2.59 o
  -9   2   2        0.12       -2.01      2.01 o
  -8   2   2       32.72       39.51      2.92 o
  -7   2   2       46.22       45.25      2.50 o
  -6   2   2      129.58      121.71      2.49 o
  -5   2   2       15.57       15.64      0.72 o
  -4   2   2       28.63       28.09      0.88 o
  -3   2   2       26.20       30.65      0.77 o
  -2   2   2     1595.45     1772.25     17.37 o
  -1   2   2       34.75       34.45      0.58 o
   0   2   2      633.66      626.59      5.71 o
   1   2   2     6909.00     6850.49     66.67 o
   2   2   2     2287.37     2269.33     22.29 o
   3   2   2       72.73       80.64      1.40 o
   4   2   2      870.39      949.64     11.96 o
   5   2   2       25.26       26.42      1.44 o
   6   2   2     1004.33      972.85     16.00 o
   7   2   2      277.11      277.86      6.36 o
   8   2   2      274.16      261.75      6.32 o
   9   2   2       19.89       16.64      1.77 o
  10   2   2       31.47       32.71      2.83 o
  11   2   2        3.41        1.69      1.77 o
 -10   3   2       28.31       31.29      4.17 o
  -9   3   2        9.28       14.27      3.12 o
  -8   3   2       13.93       16.88      2.77 o
  -7   3   2        9.59       11.30      1.13 o
  -6   3   2        5.00        6.68      0.73 o
  -5   3   2       12.54       11.43      0.66 o
  -4   3   2      604.05      594.05      7.62 o
  -3   3   2       32.25       33.71      0.80 o
  -2   3   2     1227.61     1195.32     13.44 o
  -1   3   2      993.41     1118.94     11.77 o
   0   3   2       76.87       74.55      0.92 o
   1   3   2      212.40      209.86      2.21 o
   2   3   2      295.16      262.66      3.16 o
   3   3   2      248.91      272.63      3.38 o
   4   3   2      679.10      649.93      7.89 o
   5   3   2      112.44      105.50      2.32 o
   6   3   2      365.94      360.92      5.85 o
   7   3   2       20.36       18.55      1.73 o
   8   3   2       13.69       13.68      1.58 o
   9   3   2       38.39       35.08      2.44 o
  10   3   2       30.05       25.92      2.69 o
  11   3   2        3.04        4.59      2.77 o
  -9   4   2        1.96        6.13      2.45 o
  -8   4   2       65.48       80.49      5.26 o
  -7   4   2        0.47       -0.31      1.58 o
  -6   4   2      266.53      252.93      9.59 o
  -5   4   2      110.56      112.93      2.29 o
  -4   4   2      723.08      709.45      9.94 o
  -3   4   2        1.49        1.66      0.30 o
  -2   4   2     1387.35     1438.52     14.20 o
  -1   4   2       11.05       12.26      0.45 o
   0   4   2      227.71      232.01      2.72 o
   1   4   2       68.72       66.75      0.95 o
   2   4   2       14.60       11.68      0.59 o
   3   4   2       54.81       56.11      1.27 o
   4   4   2        9.51        7.63      0.63 o
   5   4   2        0.66       -0.51      0.51 o
   6   4   2      298.40      302.79      5.80 o
   7   4   2       55.70       50.55      2.49 o
   8   4   2       56.76       54.20      2.78 o
   9   4   2        0.08        0.44      1.57 o
  10   4   2        5.27        1.42      1.80 o
  11   4   2       15.74       14.81      3.59 o
  -9   5   2        0.60        0.87      2.43 o
  -8   5   2       92.30      108.84      6.18 o
  -7   5   2        2.41        3.99      1.83 o
  -6   5   2       91.27       90.73      3.28 o
  -5   5   2       55.01       52.79      2.07 o
  -4   5   2      677.70      633.38      8.98 o
  -3   5   2       78.41       74.54      1.55 o
  -2   5   2       15.99       10.56      0.59 o
  -1   5   2      122.02      106.57      1.71 o
   0   5   2       13.63       10.17      0.47 o
   1   5   2      717.64      782.71      8.56 o
   2   5   2        5.65        2.52      0.32 o
   3   5   2       39.17       46.72      1.17 o
   4   5   2       80.93       88.12      1.79 o
   5   5   2      204.03      222.84      4.96 o
   6   5   2      125.10      117.02      3.78 o
   7   5   2        6.37        3.94      1.20 o
   8   5   2        2.80        1.54      1.16 o
   9   5   2        0.83        0.32      1.39 o
  10   5   2       18.34       22.44      3.87 o
  11   5   2        4.19        3.49      2.36 o
  -8   6   2        1.47       -0.25      1.83 o
  -7   6   2        0.32        0.91      1.67 o
  -6   6   2       49.05       48.96      2.15 o
  -5   6   2        2.55        0.57      0.84 o
  -4   6   2       37.15       37.41      1.59 o
  -3   6   2      202.73      196.49      3.24 o
  -2   6   2      185.41      200.61      3.24 o
  -1   6   2       34.32       26.86      0.73 o
   0   6   2       25.57       23.19      0.58 o
   1   6   2        9.03       11.20      0.54 o
   2   6   2      414.94      418.65      5.00 o
   3   6   2       36.93       39.80      1.09 o
   4   6   2      146.67      154.60      2.64 o
   5   6   2        4.08        5.02      0.76 o
   6   6   2       26.48       31.51      2.39 o
   7   6   2       23.91       21.39      2.42 o
   8   6   2      142.17      140.47     10.24 o
   9   6   2        0.03        2.17      1.65 o
  10   6   2       53.53       57.23      5.00 o
  11   6   2        3.34        1.89      2.44 o
  -8   7   2        2.57        0.04      2.36 o
  -7   7   2       15.86       13.78      2.50 o
  -6   7   2       13.65       13.00      1.33 o
  -5   7   2       22.80       24.41      1.70 o
  -4   7   2      107.03      110.12      2.96 o
  -3   7   2       12.67        8.92      1.56 o
  -2   7   2      414.29      414.61      6.25 o
  -1   7   2       40.42       42.87      0.90 o
   0   7   2      260.28      254.75      3.20 o
   1   7   2       26.13       31.84      0.92 o
   2   7   2      727.75      767.44      8.70 o
   3   7   2       19.61       16.02      0.82 o
   4   7   2       37.64       36.71      1.31 o
   5   7   2       64.88       60.61      2.35 o
   6   7   2       62.11       66.81      3.04 o
   7   7   2        1.86       -1.78      1.78 o
   8   7   2        7.97        1.82      1.75 o
   9   7   2        0.02       -1.46      1.63 o
  10   7   2       41.24       44.59      3.90 o
  11   7   2        2.94       -1.36      3.39 o
  -7   8   2        0.57       -1.47      1.87 o
  -6   8   2       79.95       90.38      5.16 o
  -5   8   2        6.50        5.59      1.04 o
  -4   8   2        0.01        0.13      0.77 o
  -3   8   2        1.91        1.90      0.73 o
  -2   8   2      386.92      361.98      6.38 o
  -1   8   2       76.12       71.96      1.77 o
   0   8   2      470.74      443.00      5.65 o
   1   8   2       15.13       13.91      0.64 o
   2   8   2       93.02       85.40      1.85 o
   3   8   2       46.56       33.90      1.20 o
   4   8   2       17.30       20.73      1.12 o
   5   8   2       38.76       42.71      2.09 o
   6   8   2        1.44        0.24      1.26 o
   7   8   2        3.02        0.13      1.43 o
   8   8   2       34.68       39.68      3.43 o
   9   8   2        0.62        1.56      2.06 o
  10   8   2        0.76       -0.79      2.18 o
  -6   9   2       18.46       25.37      2.36 o
  -5   9   2        6.36        5.01      1.48 o
  -4   9   2        5.02        6.12      2.09 o
  -3   9   2        9.05        9.38      1.14 o
  -2   9   2        6.72        4.26      0.97 o
  -1   9   2        1.61        2.05      0.92 o
   0   9   2      141.71      128.49      2.79 o
   1   9   2       16.49       13.29      0.90 o
   2   9   2       17.43       17.86      1.00 o
   3   9   2       16.86       14.70      1.01 o
   4   9   2       50.89       58.87      1.95 o
   5   9   2      122.16      126.26      4.08 o
   6   9   2        5.11        9.81      4.22 o
   7   9   2        7.94        6.61      2.03 o
   8   9   2      143.23      136.80      9.37 o
   9   9   2       17.63       11.80      2.81 o
  10   9   2        6.10        5.94      2.89 o
  -5  10   2       16.10       17.50      2.23 o
  -4  10   2        0.24        0.31      1.22 o
  -3  10   2       13.76       12.66      1.77 o
  -2  10   2       30.88       33.88      5.81 o
  -1  10   2        1.69        1.81      1.59 o
   0  10   2        9.29        7.75      1.64 o
   1  10   2       77.05       71.92      2.34 o
   2  10   2       48.08       48.03      1.85 o
   3  10   2        3.98        3.90      0.93 o
   4  10   2      102.60      107.48      3.74 o
   5  10   2        9.53        7.75      1.13 o
   6  10   2       79.14       86.07      3.61 o
   7  10   2       33.85       31.25      4.74 o
   8  10   2        6.64        4.69      2.85 o
   9  10   2        3.30        2.80      2.48 o
  -4  11   2       11.31       15.05      2.72 o
  -3  11   2       10.70       10.23      3.45 o
  -2  11   2       25.16       26.75      2.41 o
  -1  11   2        6.98        7.05      1.91 o
   0  11   2       50.88       57.27      3.44 o
   1  11   2       13.69       14.69      1.39 o
   2  11   2        1.89        1.51      1.09 o
   3  11   2        0.04        0.91      1.01 o
   4  11   2       67.04       66.81      2.49 o
   5  11   2        0.09        0.19      1.00 o
   6  11   2       14.62       13.46      1.97 o
   7  11   2        1.89        0.94      1.44 o
   8  11   2        1.72        0.98      1.72 o
   9  11   2       12.98        7.34      4.51 o
  -3  12   2        6.05        6.29      1.98 o
  -2  12   2        1.41        1.05      1.18 o
  -1  12   2        2.53        2.55      1.61 o
   0  12   2        2.08        3.74      1.67 o
   1  12   2       14.52       12.36      2.16 o
   2  12   2       11.15        9.71      1.44 o
   3  12   2       10.44        8.34      1.53 o
   4  12   2        2.52        3.59      1.45 o
   5  12   2        2.06        2.48      1.73 o
   6  12   2        0.17        0.96      1.53 o
   7  12   2        1.79       -0.25      1.72 o
   8  12   2        0.01       -1.03      3.50 o
  -1  13   2        2.06        2.85      1.70 o
   0  13   2       14.91       15.45      2.56 o
   1  13   2       11.18        5.83      2.17 o
   2  13   2        8.28        7.90      2.26 o
   3  13   2        0.66        1.24      1.28 o
   4  13   2        0.67        0.87      1.41 o
   5  13   2        9.40        9.61      2.39 o
   6  13   2        0.01        1.04      2.07 o
  -5 -13   3       74.08       77.89      4.60 o
  -4 -13   3        6.96        6.47      1.71 o
  -3 -13   3        3.07        1.68      2.05 o
  -2 -13   3       10.85        9.89      2.30 o
  -1 -13   3       17.69       18.63      2.84 o
   0 -13   3        0.10        1.44      1.88 o
  -7 -12   3       11.67       10.50      2.94 o
  -6 -12   3       50.36       53.77      3.93 o
  -5 -12   3       18.68       25.41      5.70 o
  -4 -12   3       38.37       33.79      2.40 o
  -3 -12   3       14.36       12.90      1.65 o
  -2 -12   3        6.08        7.29      2.00 o
  -1 -12   3       14.73       17.76      2.30 o
   0 -12   3       12.59       13.13      2.13 o
   1 -12   3        9.42        8.38      1.85 o
   2 -12   3        0.74        1.42      1.50 o
   3 -12   3        1.54        0.34      1.39 o
  -8 -11   3       33.50       35.16      3.83 o
  -7 -11   3       12.60       11.88      2.69 o
  -6 -11   3      115.27      132.49      4.76 o
  -5 -11   3       51.03       51.71      2.89 o
  -4 -11   3       50.10       59.57      2.95 o
  -3 -11   3        0.61       -0.32      1.05 o
  -2 -11   3       38.81       34.31      2.91 o
  -1 -11   3        9.75       11.11      1.85 o
   0 -11   3        0.04       -0.39      1.39 o
   1 -11   3       63.12       61.41      3.27 o
   2 -11   3       58.92       59.57      2.40 o
   3 -11   3       16.39       14.93      1.79 o
   4 -11   3        0.07       -1.58      2.54 o
  -9 -10   3       28.37       27.08      5.35 o
  -8 -10   3       29.24       27.56      3.29 o
  -7 -10   3       14.17       15.69      2.10 o
  -6 -10   3       31.02       33.32      2.39 o
  -5 -10   3       54.27       54.35      3.79 o
  -4 -10   3       11.46        9.88      1.28 o
  -3 -10   3        1.74        0.27      1.04 o
  -2 -10   3       16.27       17.95      2.46 o
  -1 -10   3      116.43      108.78      4.20 o
   0 -10   3       19.61       17.25      1.49 o
   1 -10   3       28.23       28.00      1.75 o
   2 -10   3        4.05        3.21      0.94 o
   3 -10   3       20.11       14.67      1.54 o
   4 -10   3        0.03        1.25      2.65 o
   5 -10   3        1.12       -1.92      2.70 o
  -9  -9   3        3.51        3.86      2.36 o
  -8  -9   3       30.87       35.28      6.08 o
  -7  -9   3        6.60        7.59      1.88 o
  -6  -9   3        0.24       -0.40      1.06 o
  -5  -9   3       25.01       25.03      3.00 o
  -4  -9   3       42.87       42.68      1.75 o
  -3  -9   3      100.86       83.51      2.26 o
  -2  -9   3       20.39       22.48      1.08 o
  -1  -9   3       75.76       73.91      1.97 o
   0  -9   3        3.55        3.57      0.84 o
   1  -9   3      175.32      165.93      3.55 o
   2  -9   3      131.88      135.78      3.01 o
   3  -9   3       12.84       12.11      1.87 o
   4  -9   3       51.29       55.49      3.49 o
   5  -9   3       10.80       21.28      4.17 o
 -10  -8   3       18.67       18.37      3.97 o
  -9  -8   3        0.03        1.51      2.09 o
  -8  -8   3       14.01       14.11      2.62 o
  -7  -8   3        1.01       -0.34      1.48 o
  -6  -8   3       19.88       17.28      1.75 o
  -5  -8   3        7.22        4.63      1.09 o
  -4  -8   3       84.51       82.20      2.75 o
  -3  -8   3      215.75      202.79      3.44 o
  -2  -8   3      371.38      375.87      4.96 o
  -1  -8   3      166.45      164.97      2.49 o
   0  -8   3       99.41       96.27      1.68 o
   1  -8   3       11.32       11.91      0.76 o
   2  -8   3        3.95        3.85      1.78 o
   3  -8   3        0.14        0.17      1.16 o
   4  -8   3       52.17       59.72      3.45 o
   5  -8   3        3.86        4.74      2.02 o
   6  -8   3        3.78        5.60      2.54 o
 -10  -7   3       25.26       20.52      3.40 o
  -9  -7   3        8.37        6.40      2.26 o
  -8  -7   3       18.86       20.53      2.71 o
  -7  -7   3        1.70        2.13      1.13 o
  -6  -7   3        2.74        4.48      1.22 o
  -5  -7   3        5.94        6.01      1.01 o
  -4  -7   3      233.92      237.20      3.93 o
  -3  -7   3        2.48        4.33      0.59 o
  -2  -7   3      126.94      129.86      2.23 o
  -1  -7   3       13.63       12.08      0.45 o
   0  -7   3       27.78       30.03      0.76 o
   1  -7   3        1.07        1.36      0.41 o
   2  -7   3      343.99      340.68      7.04 o
   3  -7   3        7.35        9.34      2.67 o
   4  -7   3       34.83       30.86      2.47 o
   5  -7   3        0.07        1.55      1.64 o
   6  -7   3       13.99       13.58      2.83 o
   8  -7   3        3.79        4.19      1.72 o
 -10  -6   3        9.82       10.93      2.59 o
  -9  -6   3        0.52        0.35      1.76 o
  -8  -6   3       17.69       18.04      2.53 o
  -7  -6   3        0.57       -0.42      1.10 o
  -6  -6   3        0.13       -0.01      0.81 o
  -5  -6   3        2.73        6.56      1.04 o
  -4  -6   3        3.76        5.22      0.78 o
  -3  -6   3       94.90       94.77      1.60 o
  -2  -6   3       85.63       85.24      1.35 o
  -1  -6   3      330.28      329.42      3.54 o
   0  -6   3        9.57        9.56      0.48 o
   1  -6   3       27.51       25.49      0.66 o
   2  -6   3      367.44      348.48      5.14 o
   3  -6   3      743.12      718.97     19.02 o
   4  -6   3      245.36      233.98      7.17 o
   7  -6   3       13.18       11.60      1.73 o
   8  -6   3       17.41       14.43      2.30 o
 -11  -5   3        2.33        1.03      3.59 o
 -10  -5   3       15.24       13.68      2.71 o
  -9  -5   3       26.44       22.82      4.67 o
  -8  -5   3       21.68       25.64      6.89 o
  -7  -5   3       14.31       17.64      2.15 o
  -6  -5   3       28.17       30.28      1.49 o
  -5  -5   3       66.47       64.12      1.78 o
  -4  -5   3       15.92       13.39      0.86 o
  -3  -5   3        9.48       12.11      0.64 o
  -2  -5   3      256.03      240.57      2.63 o
  -1  -5   3      306.90      344.71      3.64 o
   0  -5   3        7.96        7.42      0.47 o
   1  -5   3       12.04       13.68      0.70 o
   2  -5   3      131.14      124.88      2.37 o
   3  -5   3      249.79      218.81      6.91 o
   4  -5   3        2.13        1.47      1.70 o
   6  -5   3      122.23      121.54      3.35 o
   7  -5   3        0.46        1.27      0.94 o
   8  -5   3       12.99       13.36      2.10 o
   9  -5   3        4.36        4.46      2.10 o
 -11  -4   3        7.06        7.63      3.59 o
 -10  -4   3        2.26        2.31      1.93 o
  -9  -4   3        0.16        0.57      1.59 o
  -8  -4   3      175.98      183.17      4.64 o
  -7  -4   3       36.74       33.09      1.89 o
  -6  -4   3      199.17      200.98      4.91 o
  -5  -4   3      101.97      113.04      2.40 o
  -4  -4   3      175.15      160.35      2.64 o
  -3  -4   3      316.22      306.75      4.14 o
  -2  -4   3      179.64      180.80      2.15 o
  -1  -4   3       31.32       37.22      0.63 o
   0  -4   3      191.95      174.49      2.04 o
   1  -4   3        2.52        3.36      0.31 o
   2  -4   3       52.11       40.08      1.21 o
   3  -4   3      523.65      523.39     17.69 o
   4  -4   3      152.59      145.99      5.84 o
   6  -4   3       44.61       51.44      2.01 o
   7  -4   3        3.12        1.07      0.98 o
   8  -4   3       60.31       62.96      4.06 o
   9  -4   3        0.17        0.60      2.01 o
 -11  -3   3        0.56        0.83      2.85 o
 -10  -3   3        2.00        0.29      1.59 o
  -9  -3   3       49.58       48.58      2.84 o
  -8  -3   3      141.62      147.54      4.00 o
  -7  -3   3      505.29      488.53      8.91 o
  -6  -3   3      142.28      141.58      3.07 o
  -5  -3   3       47.89       51.49      1.63 o
  -4  -3   3      391.90      394.92      5.55 o
  -3  -3   3      721.47      747.84      8.86 o
  -2  -3   3      342.12      394.44      5.46 o
  -1  -3   3     2967.29     3012.88     24.74 o
   0  -3   3      324.97      307.89      2.72 o
   1  -3   3       30.81       28.87      0.68 o
   2  -3   3      248.17      263.71      5.08 o
   3  -3   3      632.08      644.07     11.36 o
   4  -3   3       33.89       31.69      1.81 o
   5  -3   3       75.27       77.88      2.02 o
   6  -3   3       18.82       15.67      1.06 o
   7  -3   3       16.65       15.53      1.46 o
   8  -3   3       26.78       27.25      3.01 o
   9  -3   3        9.32       11.64      2.52 o
  10  -3   3       14.66       19.23      3.28 o
 -11  -2   3        0.02       -2.45      2.45 o
 -10  -2   3       24.25       25.87      3.77 o
  -9  -2   3       11.65       14.34      1.61 o
  -8  -2   3       43.02       37.87      2.00 o
  -7  -2   3       31.85       31.15      2.24 o
  -6  -2   3      202.12      195.32      3.40 o
  -5  -2   3       11.47        9.23      0.73 o
  -4  -2   3      159.67      190.98      4.89 o
  -3  -2   3      242.18      260.78      4.40 o
  -2  -2   3     2244.13     2169.54     20.38 o
  -1  -2   3       21.50       16.11      0.48 o
   0  -2   3     2650.05     2839.12     22.44 o
   1  -2   3      764.96      772.27      9.56 o
   2  -2   3        3.63        0.31      0.20 o
   3  -2   3       72.37      109.42      2.26 o
   4  -2   3       30.21       27.45      0.72 o
   5  -2   3       13.42       16.81      0.62 o
   6  -2   3      200.76      192.82      2.87 o
   7  -2   3        7.34        6.62      0.89 o
   8  -2   3       10.57        8.63      2.16 o
   9  -2   3        6.93        8.03      2.36 o
  10  -2   3       18.83       19.05      3.32 o
 -11  -1   3        1.62        4.17      2.65 o
 -10  -1   3       10.80        9.23      2.04 o
  -9  -1   3        5.99        6.62      1.49 o
  -8  -1   3       57.18       60.51      2.40 o
  -7  -1   3       19.92       18.51      1.36 o
  -6  -1   3      349.28      331.37      5.52 o
  -5  -1   3       45.32       43.06      1.29 o
  -4  -1   3        1.52        0.19      0.36 o
  -3  -1   3       88.85      104.89      1.91 o
  -2  -1   3      743.02      772.56      7.45 o
  -1  -1   3     3984.14     4075.61     36.07 o
   0  -1   3      419.16      416.92      3.61 o
   1  -1   3      380.12      378.65      4.01 o
   2  -1   3     1156.36     1114.29     14.93 o
   3  -1   3     3320.72     3598.88     39.67 o
   4  -1   3       22.41       28.92      0.76 o
   5  -1   3      659.59      648.94      9.62 o
   6  -1   3      645.73      642.02     10.68 o
   7  -1   3        2.98        2.63      0.72 o
   8  -1   3       40.37       45.59      2.31 o
   9  -1   3       73.48       81.38      5.35 o
  10  -1   3       29.92       30.29      3.81 o
 -10   0   3       22.46       27.51      2.68 o
  -9   0   3       12.09       12.79      1.67 o
  -8   0   3        2.96        1.93      0.95 o
  -7   0   3       28.01       27.21      1.59 o
  -6   0   3       26.33       24.40      1.19 o
  -5   0   3      209.34      206.51      3.62 o
  -4   0   3      113.90      115.68      1.88 o
  -3   0   3      242.44      274.23      3.53 o
  -2   0   3       56.27       49.47      0.70 o
  -1   0   3     7449.82     7376.17     65.41 o
   0   0   3     1806.35     1822.71     17.15 o
   1   0   3      487.58      532.40      4.89 o
   2   0   3     1768.34     1744.49     16.24 o
   3   0   3     3099.62     3304.25     34.17 o
   4   0   3     2060.87     2285.03     27.53 o
   5   0   3      832.24      826.64     11.54 o
   6   0   3       21.71       17.52      0.87 o
   7   0   3      625.36      611.55     10.11 o
   8   0   3       74.68       75.82      3.28 o
   9   0   3       81.33       86.21      3.71 o
  10   0   3        8.40        8.32      2.94 o
  11   0   3        2.88        2.79      2.72 o
 -10   1   3       17.70       26.50      4.10 o
  -9   1   3        9.91       10.93      1.83 o
  -8   1   3       28.34       29.04      1.91 o
  -7   1   3       30.96       34.75      1.74 o
  -6   1   3        3.37        2.89      0.66 o
  -5   1   3        5.42        6.34      0.58 o
  -4   1   3      392.17      368.55      6.73 o
  -3   1   3        3.93        3.85      0.37 o
  -2   1   3      692.30      651.17      5.99 o
  -1   1   3      613.08      599.24      5.26 o
   0   1   3     3729.75     3670.01     32.75 o
   1   1   3     1661.52     1638.48     16.37 o
   2   1   3      101.44       82.67      1.07 o
   3   1   3       29.14       33.70      0.82 o
   4   1   3      337.79      332.21      4.23 o
   5   1   3       40.14       31.09      1.07 o
   6   1   3       97.04       96.48      2.26 o
   7   1   3      195.21      186.78      4.64 o
   8   1   3       20.50       19.07      1.75 o
   9   1   3       56.49       56.67      3.25 o
  10   1   3       28.04       24.80      2.89 o
  11   1   3        0.01        0.40      2.65 o
 -10   2   3        6.12        8.79      3.17 o
  -9   2   3       65.15       72.06      5.69 o
  -8   2   3       23.79       26.77      2.05 o
  -7   2   3      278.58      267.38      5.97 o
  -6   2   3       49.65       36.90      1.37 o
  -5   2   3       17.14       16.27      0.94 o
  -4   2   3        3.35        3.43      0.44 o
  -3   2   3      944.94     1058.94     12.09 o
  -2   2   3      279.59      245.47      3.09 o
  -1   2   3     3378.70     3318.40     30.70 o
   0   2   3      861.49      905.81      7.87 o
   1   2   3        0.22       -0.16      0.16 o
   2   2   3      221.78      195.35      2.07 o
   3   2   3      324.51      381.90      6.06 o
   4   2   3        0.22        5.29      0.51 o
   5   2   3       41.15       40.12      1.11 o
   6   2   3      611.26      589.21      8.82 o
   7   2   3      137.17      142.39      3.97 o
   8   2   3        0.08       -0.37      1.22 o
   9   2   3       63.23       71.32      3.08 o
  10   2   3       25.40       26.48      2.59 o
  11   2   3        1.48        1.47      1.78 o
 -10   3   3        6.19        1.16      2.92 o
  -9   3   3       55.56       62.25      5.17 o
  -8   3   3        2.81        2.88      2.07 o
  -7   3   3       10.58        9.87      1.21 o
  -6   3   3       20.66       21.45      1.14 o
  -5   3   3      391.06      355.98      4.61 o
  -4   3   3       26.45       23.69      0.78 o
  -3   3   3       33.88       32.52      0.80 o
  -2   3   3       99.16      131.54      1.86 o
  -1   3   3      521.61      537.91      5.87 o
   0   3   3     2030.30     1987.80     17.67 o
   1   3   3       17.49       19.15      0.56 o
   2   3   3      513.83      557.92      5.86 o
   3   3   3      500.61      559.31      6.34 o
   4   3   3       21.14        9.80      0.68 o
   5   3   3       64.11       60.06      1.53 o
   6   3   3       95.35       98.13      2.54 o
   7   3   3      242.97      241.40      5.83 o
   8   3   3      137.00      125.12      3.99 o
   9   3   3      135.70      135.14      4.91 o
  10   3   3        8.48        7.17      1.98 o
  11   3   3       19.34       15.39      3.48 o
  -9   4   3       47.12       56.18      4.97 o
  -8   4   3        0.99        0.22      2.05 o
  -7   4   3       19.64       16.42      2.56 o
  -6   4   3       33.95       29.50      2.07 o
  -5   4   3      103.61       86.92      1.73 o
  -4   4   3      161.68      162.30      2.34 o
  -3   4   3      332.47      374.72      5.00 o
  -2   4   3      543.64      597.24      7.00 o
  -1   4   3      978.42      994.90      9.99 o
   0   4   3       53.51       57.77      1.00 o
   1   4   3       31.95       37.92      0.82 o
   2   4   3       73.78       83.48      1.47 o
   3   4   3      645.51      693.10      8.34 o
   4   4   3        5.01        3.02      0.48 o
   5   4   3      451.99      423.83      6.99 o
   6   4   3       96.26       99.84      2.74 o
   7   4   3      195.40      191.89      5.12 o
   8   4   3      125.60      128.31      4.16 o
   9   4   3       70.62       74.85      3.36 o
  10   4   3        3.35        3.94      1.82 o
  11   4   3       17.41       17.00      3.70 o
  -9   5   3       10.37        6.49      3.01 o
  -8   5   3        6.92        2.05      2.30 o
  -7   5   3       13.81       10.35      2.39 o
  -6   5   3       62.11       66.78      2.95 o
  -5   5   3       18.22       19.90      1.36 o
  -4   5   3       69.30       65.23      1.66 o
  -3   5   3      190.08      193.98      2.61 o
  -2   5   3      148.20      134.20      2.13 o
  -1   5   3      237.48      228.18      3.00 o
   0   5   3       77.98       76.95      1.25 o
   1   5   3     1411.83     1544.46     16.41 o
   2   5   3        0.89        0.75      0.40 o
   3   5   3       75.09       67.33      1.44 o
   4   5   3      230.95      285.71      4.07 o
   5   5   3      163.61      173.81      3.18 o
   6   5   3        3.23        2.01      0.88 o
   7   5   3       76.08       75.13      4.06 o
   8   5   3        9.32        7.53      1.68 o
   9   5   3       12.14       10.50      3.03 o
  10   5   3        0.38        0.03      1.63 o
  11   5   3        7.98        8.71      2.73 o
  -8   6   3        4.54        4.08      2.32 o
  -7   6   3       18.04        9.08      2.32 o
  -6   6   3       31.78       34.86      1.97 o
  -5   6   3       30.65       31.18      1.72 o
  -4   6   3        4.00        4.19      1.29 o
  -3   6   3      752.71      748.23     10.55 o
  -2   6   3      111.61       96.64      1.46 o
  -1   6   3       93.03       97.92      1.49 o
   0   6   3       34.97       44.04      0.83 o
   1   6   3      431.62      470.54      5.48 o
   2   6   3        3.06        3.78      0.39 o
   3   6   3      355.37      347.53      4.36 o
   4   6   3        0.37       -0.28      0.48 o
   5   6   3        4.10        2.53      0.74 o
   6   6   3       24.21       15.39      1.38 o
   7   6   3       29.41       32.56      2.73 o
   8   6   3       29.08       31.94      2.97 o
   9   6   3        4.09        1.79      1.66 o
  10   6   3        6.59        3.18      1.97 o
  11   6   3        8.68        7.77      2.66 o
  -8   7   3        8.03        3.03      2.74 o
  -7   7   3       24.63       21.61      2.88 o
  -6   7   3       10.74        8.79      1.74 o
  -5   7   3       97.89      100.25      3.54 o
  -4   7   3        0.62        1.01      0.83 o
  -3   7   3      203.66      211.37      4.75 o
  -2   7   3        8.95       12.39      0.82 o
  -1   7   3       42.84       34.46      0.94 o
   0   7   3       33.32       33.45      0.81 o
   1   7   3      389.81      403.93      4.87 o
   2   7   3       23.37       29.20      1.09 o
   3   7   3     1115.63     1105.87     12.35 o
   4   7   3      298.23      303.04      4.38 o
   5   7   3      140.78      134.62      3.58 o
   6   7   3        3.92        2.20      1.69 o
   7   7   3       38.76       38.84      3.05 o
   8   7   3      218.82      206.43     10.25 o
   9   7   3       30.02       31.49      3.31 o
  10   7   3       21.33       21.13      3.39 o
  11   7   3        2.78       -3.12      3.12 o
  -7   8   3        5.27        3.68      2.43 o
  -6   8   3        0.05        0.28      1.43 o
  -5   8   3        6.67       11.79      1.32 o
  -4   8   3        1.17       -0.47      0.85 o
  -3   8   3       81.48       78.39      2.69 o
  -2   8   3       64.36       61.12      2.84 o
  -1   8   3      388.21      361.45      5.09 o
   0   8   3      130.98      116.91      2.25 o
   1   8   3       38.39       41.44      1.06 o
   2   8   3      330.95      332.76      4.66 o
   3   8   3      501.31      501.72      6.59 o
   4   8   3      770.43      783.61     11.75 o
   5   8   3       33.85       34.91      1.96 o
   6   8   3        4.69        4.29      1.39 o
   7   8   3       24.86       27.98      2.85 o
   8   8   3        0.72       -0.19      1.68 o
   9   8   3       19.73       22.14      4.77 o
  10   8   3        8.39        5.93      2.60 o
  -6   9   3        0.19        2.44      1.76 o
  -5   9   3       19.45       20.87      2.15 o
  -4   9   3        0.65        0.35      1.20 o
  -3   9   3        3.29        3.48      1.00 o
  -2   9   3        3.37        0.51      0.72 o
  -1   9   3       38.12       30.95      2.66 o
   0   9   3       71.29       66.86      1.87 o
   1   9   3       77.74       81.13      2.16 o
   2   9   3        3.95        2.15      0.65 o
   3   9   3        3.55        4.03      0.93 o
   4   9   3       52.06       50.24      1.85 o
   5   9   3       50.74       61.47      2.60 o
   6   9   3        2.62        1.43      1.25 o
   7   9   3       69.20       70.85      4.23 o
   8   9   3        0.54        2.40      2.01 o
   9   9   3       11.13       13.57      2.91 o
  10   9   3        0.58        1.46      2.62 o
  -5  10   3        0.57       -1.51      1.55 o
  -4  10   3        0.56        0.90      1.45 o
  -3  10   3        4.62        1.65      1.33 o
  -2  10   3        4.17        4.33      1.19 o
  -1  10   3        2.13       -1.04      1.04 o
   0  10   3        6.96        6.51      0.96 o
   1  10   3      115.04      120.86      3.18 o
   2  10   3        1.21        2.40      0.87 o
   3  10   3       76.95       81.12      2.19 o
   4  10   3       50.97       50.15      2.12 o
   5  10   3      111.31       97.47      3.64 o
   6  10   3       25.42       26.46      2.78 o
   7  10   3        0.27       -1.33      1.59 o
   8  10   3        6.57        7.13      2.43 o
   9  10   3        4.23        2.07      2.25 o
  -4  11   3       13.51       14.26      2.29 o
  -3  11   3       16.20       16.36      2.13 o
  -2  11   3        0.50        3.13      1.57 o
  -1  11   3       37.76       39.92      2.95 o
   0  11   3        1.21        3.51      1.91 o
   1  11   3       29.69       27.68      3.12 o
   2  11   3        6.70        7.05      1.33 o
   3  11   3        0.36       -0.06      1.02 o
   4  11   3        4.53        5.67      1.03 o
   5  11   3       54.76       51.59      2.42 o
   6  11   3        0.00        1.31      1.43 o
   7  11   3        6.49        5.98      1.72 o
   8  11   3        3.69        4.93      2.40 o
  -2  12   3        1.23        0.56      3.08 o
  -1  12   3        0.48       -0.57      1.22 o
   0  12   3        0.07       -0.97      1.72 o
   1  12   3        0.24        1.14      1.63 o
   2  12   3        9.01        7.54      1.41 o
   3  12   3        3.57        2.70      1.36 o
   4  12   3        2.09        0.88      1.51 o
   5  12   3        2.18        4.13      2.21 o
   6  12   3        0.00        1.13      1.49 o
   7  12   3       43.61       40.74      4.23 o
   0  13   3       30.00       26.57      3.80 o
   1  13   3       22.33       26.92      2.98 o
   2  13   3        9.19        4.85      2.19 o
   3  13   3        3.72        2.26      1.39 o
   4  13   3        7.24       11.69      2.90 o
   5  13   3        4.48       10.14      3.01 o
   6  13   3        0.07        0.42      2.09 o
  -5 -13   4        0.23        0.33      2.81 o
  -4 -13   4        2.70        2.33      1.54 o
  -3 -13   4        8.58        4.37      2.97 o
  -2 -13   4        0.64        2.40      2.02 o
  -1 -13   4        1.61        0.34      1.82 o
   0 -13   4        0.16       -0.91      1.86 o
  -7 -12   4       10.01       15.10      4.53 o
  -6 -12   4        2.63        3.68      2.92 o
  -5 -12   4       62.37       64.71      4.04 o
  -4 -12   4       10.07       10.29      1.74 o
  -3 -12   4        9.33        8.17      1.49 o
  -2 -12   4       27.21       21.95      4.34 o
  -1 -12   4       12.40       12.29      2.18 o
   0 -12   4       20.33       20.50      2.41 o
   1 -12   4        6.62        8.88      1.90 o
   2 -12   4       33.12       29.55      2.63 o
  -8 -11   4       14.47       14.81      4.46 o
  -7 -11   4       42.82       41.83      4.83 o
  -6 -11   4       86.82       91.46      9.01 o
  -5 -11   4       19.24       28.33      2.00 o
  -4 -11   4       33.85       30.66      2.37 o
  -3 -11   4        0.25        0.57      1.12 o
  -2 -11   4       51.41       54.44      2.46 o
  -1 -11   4        0.85        1.49      1.73 o
   0 -11   4       44.49       52.43      3.18 o
   1 -11   4       12.51       12.14      1.84 o
   2 -11   4        5.94        5.60      2.32 o
   3 -11   4        5.42        2.79      1.04 o
   4 -11   4       18.24       26.38      4.80 o
  -9 -10   4        7.13        9.30      4.59 o
  -8 -10   4        1.22       -1.39      1.94 o
  -7 -10   4       18.50       28.22      4.10 o
  -6 -10   4       34.82       38.86      2.64 o
  -5 -10   4       27.18       26.06      2.03 o
  -4 -10   4        7.18        4.71      0.95 o
  -3 -10   4       14.62       13.70      1.33 o
  -2 -10   4       82.02       84.27      2.95 o
  -1 -10   4       17.53       20.75      1.36 o
   0 -10   4        1.71        0.00      1.65 o
   1 -10   4       79.70       75.08      3.44 o
   2 -10   4      116.64      118.76      4.49 o
   3 -10   4        0.44        0.19      0.78 o
   4 -10   4        3.74        6.02      2.99 o
   5 -10   4        0.18        1.76      2.63 o
  -9  -9   4       13.69        9.37      2.89 o
  -8  -9   4        1.73        3.64      3.08 o
  -7  -9   4        5.23        4.95      1.51 o
  -6  -9   4       48.19       43.72      2.57 o
  -5  -9   4       80.80       84.68      2.51 o
  -4  -9   4        1.38       -0.25      0.72 o
  -3  -9   4       11.67       11.29      1.31 o
  -2  -9   4       89.38       91.65      2.14 o
  -1  -9   4      108.70      115.99      2.60 o
   0  -9   4      189.81      189.04      4.03 o
   1  -9   4       35.35       38.92      1.64 o
   2  -9   4       11.30        8.49      0.92 o
   3  -9   4        0.02       -0.96      1.14 o
   4  -9   4        1.44        2.03      4.43 o
   5  -9   4        5.86       10.84      3.35 o
 -10  -8   4        4.57       10.95      4.46 o
  -9  -8   4       66.71       76.31      6.79 o
  -8  -8   4       15.24       17.19      2.74 o
  -7  -8   4        0.45        0.22      2.27 o
  -6  -8   4       11.78       11.61      1.35 o
  -5  -8   4       52.32       51.44      1.92 o
  -4  -8   4      121.47      125.82      2.64 o
  -3  -8   4       21.21       20.20      1.03 o
  -2  -8   4      124.90      121.39      2.14 o
  -1  -8   4      292.64      292.79      4.42 o
   0  -8   4      139.72      137.51      2.35 o
   1  -8   4        7.36        7.47      1.03 o
   2  -8   4       47.95       45.38      1.42 o
   3  -8   4      136.20      142.10      5.29 o
   4  -8   4      178.80      183.18     13.00 o
   5  -8   4        5.89       12.27      2.13 o
   6  -8   4       24.91       20.43      3.52 o
 -10  -7   4       24.96       28.00      3.66 o
  -9  -7   4       29.27       31.56      3.39 o
  -8  -7   4        6.84        8.89      2.24 o
  -7  -7   4        2.04        2.53      1.73 o
  -6  -7   4       28.54       29.38      2.09 o
  -5  -7   4        8.35       10.61      1.69 o
  -4  -7   4       42.45       30.99      1.26 o
  -3  -7   4       41.17       38.46      1.22 o
  -2  -7   4      452.00      474.15      6.01 o
  -1  -7   4       16.19       16.29      0.55 o
   0  -7   4       56.77       51.73      1.59 o
   1  -7   4      459.93      442.99      6.56 o
   2  -7   4      140.75      144.21      2.97 o
   3  -7   4       45.62       43.13      2.68 o
   4  -7   4       30.31       32.29      4.32 o
   5  -7   4       39.96       38.99      4.04 o
   6  -7   4       90.52       85.27      6.02 o
   8  -7   4        0.25       -0.22      1.49 o
 -10  -6   4        0.35       -1.94      1.94 o
  -9  -6   4        2.09        2.24      2.46 o
  -8  -6   4        1.13        1.94      1.58 o
  -7  -6   4        2.44        1.20      1.51 o
  -6  -6   4        0.57       -0.42      0.95 o
  -5  -6   4      524.30      526.41      9.28 o
  -4  -6   4      123.11      118.10      2.08 o
  -3  -6   4        9.31        9.88      0.81 o
  -2  -6   4       20.83       21.48      0.79 o
  -1  -6   4      146.22      186.31      2.47 o
   0  -6   4       24.75       24.48      0.67 o
   1  -6   4        2.31        1.70      0.34 o
   2  -6   4      149.27      135.88      2.91 o
   3  -6   4       33.38       33.00      2.31 o
   4  -6   4       48.60       52.50      3.01 o
   5  -6   4       58.97       55.51      4.44 o
   7  -6   4        4.56        5.59      1.08 o
   8  -6   4       22.27       17.00      2.27 o
 -10  -5   4        0.24       -0.31      1.97 o
  -9  -5   4       77.67       75.70      5.48 o
  -8  -5   4       47.36       45.38      3.47 o
  -7  -5   4       20.88       21.38      1.93 o
  -6  -5   4       94.71       95.44      2.90 o
  -5  -5   4      439.82      455.65      7.25 o
  -4  -5   4      293.58      310.77      5.74 o
  -3  -5   4      287.45      284.19      3.66 o
  -2  -5   4      430.74      460.37      5.07 o
  -1  -5   4       10.94       12.47      0.53 o
   0  -5   4       27.68       39.69      0.78 o
   1  -5   4       31.91       37.07      0.99 o
   2  -5   4       27.27       31.05      0.92 o
   3  -5   4        6.93        6.29      1.21 o
   4  -5   4      561.47      507.29     12.98 o
   6  -5   4       11.73       12.20      1.45 o
   7  -5   4       10.47       11.16      1.88 o
   8  -5   4        1.98        3.59      1.65 o
   9  -5   4        2.71        2.99      1.87 o
 -10  -4   4        4.45        5.14      1.96 o
  -9  -4   4       34.88       31.73      3.02 o
  -8  -4   4      118.49      106.28      4.03 o
  -7  -4   4       80.72       72.86      2.69 o
  -6  -4   4      376.79      369.60      7.66 o
  -5  -4   4       27.69       26.47      1.37 o
  -4  -4   4      120.68      121.75      2.38 o
  -3  -4   4      295.14      279.39      4.11 o
  -2  -4   4       51.77       41.34      1.16 o
  -1  -4   4      122.10      104.76      1.67 o
   0  -4   4      138.36      147.09      1.71 o
   1  -4   4       55.94       47.15      1.14 o
   2  -4   4      584.81      647.36      9.01 o
   3  -4   4       18.04       19.33      1.07 o
   4  -4   4       49.73       60.55      1.73 o
   5  -4   4        9.38       10.66      1.27 o
   6  -4   4        5.64        7.98      2.39 o
   7  -4   4       55.95       59.08      2.60 o
   8  -4   4        0.15        1.18      1.61 o
   9  -4   4       74.37       78.86      4.97 o
 -11  -3   4        0.10        0.74      2.88 o
 -10  -3   4       19.23       24.56      5.74 o
  -9  -3   4        2.52        2.20      1.53 o
  -8  -3   4        1.86        1.13      1.12 o
  -7  -3   4      237.31      241.98      5.31 o
  -6  -3   4      536.57      512.06      9.05 o
  -5  -3   4      335.30      308.85      7.94 o
  -4  -3   4        0.41       -0.32      0.51 o
  -3  -3   4       11.04       16.00      0.86 o
  -2  -3   4       18.13       30.30      0.69 o
  -1  -3   4     1352.79     1534.54     13.30 o
   0  -3   4      107.87      118.40      1.28 o
   1  -3   4      555.17      521.22      5.68 o
   2  -3   4      212.03      237.59      3.55 o
   3  -3   4        2.04        3.37      0.37 o
   4  -3   4       56.55       55.98      1.81 o
   5  -3   4      899.19      865.46     13.81 o
   6  -3   4       79.59       80.73      6.11 o
   7  -3   4       27.02       30.52      1.95 o
   8  -3   4        6.02        3.23      1.76 o
   9  -3   4       30.17       35.57      3.59 o
  10  -3   4       12.06       14.68      2.97 o
 -11  -2   4       12.68       16.42      4.01 o
 -10  -2   4       12.56       13.47      3.23 o
  -9  -2   4        8.21        9.73      1.72 o
  -8  -2   4        1.80        0.69      0.99 o
  -7  -2   4       66.72       72.25      2.58 o
  -6  -2   4        3.83        3.71      1.07 o
  -5  -2   4       39.33       38.56      1.28 o
  -4  -2   4        6.23        9.29      0.74 o
  -3  -2   4     1180.77     1156.04     13.33 o
  -2  -2   4     1388.82     1471.38     14.81 o
  -1  -2   4       19.76       21.45      0.52 o
   0  -2   4      612.27      634.94      5.40 o
   1  -2   4       16.88       23.68      0.42 o
   2  -2   4      359.72      397.21      5.07 o
   3  -2   4     1554.86     1736.76     22.90 o
   4  -2   4      218.39      227.44      3.50 o
   5  -2   4        9.10        8.31      0.47 o
   6  -2   4      100.06      116.88      1.95 o
   7  -2   4       58.98       65.26      2.79 o
   8  -2   4        2.28        1.07      1.65 o
   9  -2   4        2.36        1.34      1.92 o
  10  -2   4        1.18        3.14      2.43 o
 -10  -1   4       23.78       25.36      2.76 o
  -9  -1   4      118.23      129.41      4.79 o
  -8  -1   4        1.57        0.80      0.97 o
  -7  -1   4       96.24       91.40      2.81 o
  -6  -1   4       92.41       95.20      2.69 o
  -5  -1   4        4.92        3.68      0.61 o
  -4  -1   4      108.01       97.60      2.28 o
  -3  -1   4        8.02       13.45      1.26 o
  -2  -1   4      355.93      397.08      3.86 o
  -1  -1   4    16344.47    15984.61    136.50 o
   0  -1   4     5300.33     5459.14     44.69 o
   1  -1   4       24.05       18.06      0.40 o
   2  -1   4     1021.27     1014.63     11.33 o
   3  -1   4       29.74       34.82      0.80 o
   4  -1   4       19.63       20.53      0.69 o
   5  -1   4      199.56      198.43      2.96 o
   6  -1   4      167.21      183.23      2.92 o
   7  -1   4        8.48        4.45      0.77 o
   8  -1   4       15.83       14.97      1.48 o
   9  -1   4       29.35       31.72      3.48 o
  10  -1   4        7.37        8.45      2.72 o
 -10   0   4        1.00       -0.15      1.51 o
  -9   0   4       21.88       26.42      2.13 o
  -8   0   4        0.78       -0.63      0.86 o
  -7   0   4      190.47      179.11      4.12 o
  -6   0   4       12.36       14.58      1.00 o
  -5   0   4       60.51       60.71      1.70 o
  -4   0   4      716.03      785.29     10.06 o
  -3   0   4      876.35      988.94     11.41 o
  -2   0   4      516.30      535.10      5.29 o
  -1   0   4      176.40      180.35      1.81 o
   0   0   4     6411.46     6376.38     68.45 o
   1   0   4     4824.58     4804.27     42.49 o
   2   0   4     2895.32     3007.05     29.35 o
   3   0   4      928.39      984.35     11.23 o
   4   0   4      111.81      132.77      2.54 o
   5   0   4       49.67       56.10      1.33 o
   6   0   4      139.97      126.27      2.34 o
   7   0   4       38.28       40.61      1.69 o
   8   0   4       72.05       70.82      3.12 o
   9   0   4       99.63       94.49      6.03 o
  10   0   4        5.07        2.48      2.39 o
  11   0   4       23.46       29.77      4.19 o
 -10   1   4        0.14        0.51      2.70 o
  -9   1   4        5.58        4.60      1.66 o
  -8   1   4       71.85       68.99      2.83 o
  -7   1   4        2.34        1.46      0.83 o
  -6   1   4      119.19       96.61      2.30 o
  -5   1   4       37.69       36.28      1.37 o
  -4   1   4       16.98       18.81      0.82 o
  -3   1   4      420.09      402.94      4.65 o
  -2   1   4      382.99      395.84      4.23 o
  -1   1   4       63.54       77.41      0.99 o
   0   1   4      221.40      197.12      1.93 o
   1   1   4      377.25      380.97      3.65 o
   2   1   4      131.47      124.57      1.49 o
   3   1   4       94.23       97.10      1.46 o
   4   1   4        7.87       12.16      0.57 o
   5   1   4      400.70      433.72      5.96 o
   6   1   4        6.81        5.97      0.87 o
   7   1   4        1.73        0.72      0.83 o
   8   1   4       44.40       51.06      3.98 o
   9   1   4      158.76      149.44      5.28 o
  10   1   4       18.08       16.98      2.18 o
  11   1   4       11.36        6.78      3.06 o
 -10   2   4        7.68        7.87      3.19 o
  -9   2   4       13.01       11.75      3.19 o
  -8   2   4       13.40       14.99      2.32 o
  -7   2   4       27.15       30.29      1.84 o
  -6   2   4      289.79      266.18      4.56 o
  -5   2   4       10.65       12.83      0.74 o
  -4   2   4       19.35       24.43      1.10 o
  -3   2   4      546.31      644.12      7.63 o
  -2   2   4       83.49       73.14      1.09 o
  -1   2   4      370.81      368.99      3.93 o
   0   2   4      234.30      206.54      1.95 o
   1   2   4      191.47      154.28      1.68 o
   2   2   4       11.86        6.05      0.33 o
   3   2   4      608.57      728.75     10.91 o
   4   2   4      167.37      172.27      2.57 o
   5   2   4       13.07       19.22      0.89 o
   6   2   4        0.03       -0.71      0.71 o
   7   2   4       11.76       11.84      1.33 o
   8   2   4      148.95      160.95      4.53 o
   9   2   4       79.50       81.61      3.27 o
  10   2   4       12.32       12.38      2.20 o
  11   2   4        7.83        9.61      2.29 o
  -9   3   4       23.66       24.00      3.75 o
  -8   3   4        1.45        2.41      2.12 o
  -7   3   4       38.95       43.78      2.32 o
  -6   3   4       14.09       12.98      1.02 o
  -5   3   4       46.19       48.72      1.36 o
  -4   3   4       16.49       17.66      0.78 o
  -3   3   4       31.03       47.02      0.96 o
  -2   3   4      508.56      484.63      5.42 o
  -1   3   4        8.51        6.26      0.36 o
   0   3   4      448.13      495.00      4.93 o
   1   3   4      192.80      174.77      2.00 o
   2   3   4        4.82        4.19      0.35 o
   3   3   4       65.35       68.12      1.19 o
   4   3   4      508.70      559.03      7.49 o
   5   3   4       12.08       10.12      0.66 o
   6   3   4      405.34      395.51      6.58 o
   7   3   4      136.08      137.40      4.76 o
   8   3   4       35.96       40.43      2.27 o
   9   3   4       16.49       12.82      1.70 o
  10   3   4       17.72       20.22      2.49 o
  11   3   4       51.64       51.34      5.02 o
  -9   4   4        4.49        5.93      2.85 o
  -8   4   4        7.58        8.81      2.63 o
  -7   4   4       34.21       35.55      3.61 o
  -6   4   4        0.02       -0.65      0.65 o
  -5   4   4        3.93        2.98      0.56 o
  -4   4   4      106.41      106.87      1.82 o
  -3   4   4      373.42      368.01      4.62 o
  -2   4   4      584.36      616.61      7.29 o
  -1   4   4     1042.67     1142.36     12.18 o
   0   4   4     1113.33     1275.63     12.13 o
   1   4   4      309.34      310.91      3.71 o
   2   4   4      413.20      438.63      7.07 o
   3   4   4      452.19      507.80      6.33 o
   4   4   4        3.66        0.15      0.51 o
   5   4   4       89.94      100.51      2.45 o
   6   4   4       41.59       48.65      1.73 o
   7   4   4      679.48      671.58     13.26 o
   8   4   4        0.68       -0.63      1.05 o
   9   4   4       18.62       16.60      1.82 o
  10   4   4        2.13        4.53      1.92 o
  11   4   4       29.23       24.00      4.17 o
  -9   5   4        3.30        3.57      3.06 o
  -8   5   4       30.25       23.95      3.46 o
  -7   5   4       10.86       13.27      2.61 o
  -6   5   4        0.40        2.78      1.36 o
  -5   5   4        0.41       -0.72      0.79 o
  -4   5   4      682.04      656.48      8.55 o
  -3   5   4      573.81      565.79      7.41 o
  -2   5   4      570.73      521.42      6.30 o
  -1   5   4      110.39      104.28      1.55 o
   0   5   4      919.14     1004.60     10.86 o
   1   5   4      165.92      172.39      2.21 o
   2   5   4       55.08       64.14      1.55 o
   3   5   4      371.04      382.82      5.47 o
   4   5   4      418.36      375.98      5.50 o
   5   5   4      425.84      448.25      6.52 o
   6   5   4      183.41      174.47      4.57 o
   7   5   4       20.27       18.22      1.72 o
   8   5   4        9.56       10.38      1.63 o
   9   5   4       10.77        9.41      2.10 o
  10   5   4        7.55        8.32      2.27 o
  11   5   4        1.21        1.20      3.01 o
  -8   6   4        2.98       -0.85      2.27 o
  -7   6   4        9.33       11.24      2.59 o
  -6   6   4        9.28        8.86      1.73 o
  -5   6   4        2.47        1.05      0.91 o
  -4   6   4      110.85      115.37      3.20 o
  -3   6   4      125.11      114.13      2.10 o
  -2   6   4     1097.25     1090.96     13.65 o
  -1   6   4      242.99      236.06      2.84 o
   0   6   4        0.23        1.30      0.33 o
   1   6   4       18.07       14.15      0.64 o
   2   6   4      414.30      372.98      4.58 o
   3   6   4      165.85      162.53      3.25 o
   4   6   4        0.25        0.50      0.52 o
   5   6   4        8.89        8.75      0.97 o
   6   6   4      375.89      335.15      6.62 o
   7   6   4      104.70      108.97      4.73 o
   8   6   4       97.65       95.70      4.67 o
   9   6   4       14.21       14.72      2.97 o
  10   6   4        0.09       -1.49      1.78 o
  11   6   4        7.16        4.21      3.35 o
  -7   7   4        0.01        0.31      2.03 o
  -6   7   4       12.48       13.86      3.69 o
  -5   7   4       21.95       21.13      1.91 o
  -4   7   4        2.11        0.35      1.17 o
  -3   7   4       12.26       12.95      1.17 o
  -2   7   4       53.66       58.50      1.38 o
  -1   7   4       45.53       38.22      0.89 o
   0   7   4      197.81      213.15      2.84 o
   1   7   4        0.78        0.26      0.38 o
   2   7   4      478.65      449.68      5.89 o
   3   7   4      893.07      904.08     10.22 o
   4   7   4       54.57       52.37      1.87 o
   5   7   4       51.69       54.63      3.05 o
   6   7   4       22.17       17.75      1.83 o
   7   7   4       90.27       87.57      7.28 o
   8   7   4       14.99       12.67      2.40 o
   9   7   4        6.92        8.49      2.25 o
  10   7   4       10.81        9.05      2.47 o
  11   7   4        8.18        7.14      4.59 o
  -7   8   4        0.36        0.38      2.63 o
  -6   8   4       21.72       22.94      2.40 o
  -5   8   4        4.45        3.73      1.55 o
  -4   8   4       61.52       63.17      2.46 o
  -3   8   4       12.25       14.15      1.29 o
  -2   8   4        5.79        5.47      1.31 o
  -1   8   4       10.99       10.40      0.73 o
   0   8   4       17.46       20.78      0.97 o
   1   8   4      292.39      280.03      3.98 o
   2   8   4      290.29      288.63      4.55 o
   3   8   4       83.52       83.48      2.16 o
   4   8   4      327.09      329.70      5.84 o
   5   8   4      154.97      148.75      3.95 o
   6   8   4        6.85        6.22      1.46 o
   7   8   4        0.03       -0.68      1.39 o
   8   8   4       27.78       27.24      3.05 o
   9   8   4       25.41       32.33      4.26 o
  10   8   4        0.61       -0.67      2.40 o
  -6   9   4       16.13       15.85      2.36 o
  -5   9   4        0.03       -0.20      1.40 o
  -4   9   4       22.65       20.60      2.13 o
  -3   9   4       37.80       34.69      2.56 o
  -2   9   4        0.11       -1.36      1.36 o
  -1   9   4        1.79        2.82      0.63 o
   0   9   4       77.19       74.30      2.25 o
   1   9   4       40.79       34.41      1.65 o
   2   9   4       10.08       12.93      1.31 o
   3   9   4        3.95        2.96      0.91 o
   4   9   4      356.31      352.32      5.70 o
   5   9   4        1.91        1.29      1.06 o
   6   9   4       88.74       82.93      6.49 o
   7   9   4        3.35        5.32      3.30 o
   8   9   4       68.79       67.43      4.86 o
   9   9   4       14.33       20.38      3.22 o
  10   9   4        1.69        0.42      3.52 o
  -5  10   4        0.53       -1.62      1.62 o
  -4  10   4       22.40       19.59      4.54 o
  -3  10   4       24.20       26.27      2.45 o
  -2  10   4        2.67        1.63      1.52 o
  -1  10   4        0.30       -0.71      0.96 o
   0  10   4      134.13      134.37      3.76 o
   1  10   4       23.87       18.83      1.73 o
   2  10   4      121.31      115.64      2.98 o
   3  10   4        2.33        0.38      0.85 o
   4  10   4        1.36        0.76      0.96 o
   5  10   4       16.66       16.50      1.52 o
   6  10   4       40.31       39.89      4.83 o
   7  10   4       49.83       58.95      4.16 o
   8  10   4       28.66       30.33      3.49 o
   9  10   4        4.36        4.34      2.63 o
  -4  11   4        7.94        9.02      2.17 o
  -3  11   4        2.41        1.64      1.74 o
  -2  11   4        1.78       -1.16      1.48 o
  -1  11   4        4.25        5.17      1.39 o
   0  11   4       25.10       25.60      2.51 o
   1  11   4        7.07        5.62      1.20 o
   2  11   4       12.92       13.46      1.57 o
   3  11   4        5.82        4.10      1.20 o
   4  11   4       39.28       44.50      1.97 o
   5  11   4        2.54        1.70      1.36 o
   6  11   4        1.86        3.08      1.59 o
   7  11   4       37.02       44.40      3.08 o
   8  11   4        0.27        1.63      2.36 o
  -2  12   4        4.51        3.26      1.94 o
  -1  12   4        1.07        2.97      1.87 o
   0  12   4        9.47       13.09      1.80 o
   1  12   4        0.21        1.29      1.68 o
   2  12   4        6.95        5.78      1.68 o
   3  12   4       25.98       22.91      2.04 o
   4  12   4       47.59       53.87      5.50 o
   5  12   4       16.45       16.61      2.52 o
   6  12   4       21.58       17.60      2.27 o
   7  12   4       22.35       24.22      2.77 o
   0  13   4       20.29       22.42      2.31 o
   1  13   4        0.00        0.42      1.47 o
   2  13   4        0.54        0.72      3.30 o
   3  13   4        0.01       -1.27      1.27 o
   4  13   4        1.04        0.07      1.67 o
   5  13   4        0.86        1.31      2.78 o
   6  13   4        1.32        0.41      2.84 o
  -5 -13   5        6.88        3.48      3.12 o
  -4 -13   5       14.61       13.38      3.77 o
  -3 -13   5       12.86        9.60      2.38 o
  -2 -13   5        2.66        2.75      2.29 o
  -1 -13   5        0.08        0.98      1.88 o
   0 -13   5        0.21        1.02      2.00 o
  -6 -12   5       11.74       13.87      3.86 o
  -5 -12   5        1.15        0.78      2.27 o
  -4 -12   5       25.99       25.89      2.20 o
  -3 -12   5       21.71       23.65      2.39 o
  -2 -12   5        7.70        4.25      1.81 o
  -1 -12   5        3.68        4.09      1.80 o
   0 -12   5       11.70       12.63      5.68 o
   1 -12   5       58.72       64.61      3.59 o
   2 -12   5        0.03       -0.93      1.55 o
  -8 -11   5        6.69        8.45      4.33 o
  -7 -11   5        2.63        2.88      2.39 o
  -6 -11   5       15.30       18.39      3.85 o
  -5 -11   5        8.02        8.68      2.81 o
  -4 -11   5        1.19        2.20      1.40 o
  -3 -11   5        9.09       11.27      1.55 o
  -2 -11   5        0.04        0.73      1.04 o
  -1 -11   5       19.41       16.20      2.12 o
   0 -11   5        0.12        0.53      1.41 o
   1 -11   5      110.24      118.42      4.63 o
   2 -11   5        4.10        1.47      1.76 o
   3 -11   5       57.96       55.41      2.25 o
   4 -11   5        4.46        3.64      3.46 o
  -8 -10   5        1.94        0.78      2.18 o
  -7 -10   5       15.26       30.09      4.80 o
  -6 -10   5       17.71       21.98      2.76 o
  -5 -10   5       14.60       18.64      1.45 o
  -4 -10   5       12.46       10.58      1.36 o
  -3 -10   5       29.84       28.90      4.43 o
  -2 -10   5       53.13       54.37      2.44 o
  -1 -10   5      141.25      144.35      3.41 o
   0 -10   5       27.00       23.95      1.75 o
   1 -10   5       40.27       40.12      1.85 o
   2 -10   5       25.00       22.98      2.04 o
   3 -10   5       22.58       22.65      2.64 o
   4 -10   5        0.19        1.52      2.68 o
  -9  -9   5        8.97        9.63      2.98 o
  -8  -9   5        8.71       10.52      2.59 o
  -7  -9   5        1.83        1.51      1.69 o
  -6  -9   5       20.40       19.41      1.91 o
  -5  -9   5       99.42      112.77      3.30 o
  -4  -9   5        2.87        1.39      0.80 o
  -3  -9   5       15.59       17.75      1.11 o
  -2  -9   5       50.59       52.13      1.98 o
  -1  -9   5      164.76      165.91      3.67 o
   0  -9   5       71.00       65.19      3.02 o
   1  -9   5      134.80      129.51      3.10 o
   2  -9   5       25.29       25.06      1.90 o
   3  -9   5        3.53        2.11      1.53 o
   4  -9   5       41.77       41.06      3.37 o
   5  -9   5       34.35       26.32      3.93 o
  -9  -8   5       15.87       19.53      3.19 o
  -8  -8   5        0.88       -1.69      1.69 o
  -7  -8   5        3.70        5.37      3.40 o
  -6  -8   5       13.12       11.19      1.32 o
  -5  -8   5       50.68       53.92      1.96 o
  -4  -8   5       21.05       22.79      1.18 o
  -3  -8   5      114.24      119.14      2.43 o
  -2  -8   5      114.48      115.84      2.23 o
  -1  -8   5       15.05       14.53      0.90 o
   0  -8   5        0.31       -0.18      0.46 o
   1  -8   5      234.16      217.72      5.11 o
   2  -8   5       18.87       19.11      1.62 o
   3  -8   5       60.88       59.84      3.77 o
   4  -8   5        1.67        2.46      1.60 o
   5  -8   5       80.98       84.48      6.09 o
 -10  -7   5       84.43       88.20      5.83 o
  -9  -7   5       27.57       26.81      5.95 o
  -8  -7   5        0.10       -0.43      1.57 o
  -7  -7   5        0.18       -1.31      1.31 o
  -6  -7   5       11.97       14.62      1.89 o
  -5  -7   5       34.08       34.89      1.56 o
  -4  -7   5        0.01       -0.34      0.62 o
  -3  -7   5      349.52      339.55      5.06 o
  -2  -7   5        6.33        5.80      0.61 o
  -1  -7   5       61.38       62.77      1.12 o
   0  -7   5        8.51        7.96      0.58 o
   1  -7   5        1.65        1.21      0.49 o
   2  -7   5      354.46      344.83      5.99 o
   3  -7   5        7.17        5.21      2.09 o
   4  -7   5        0.11        0.41      2.50 o
   5  -7   5      123.67      123.47      7.36 o
   6  -7   5        5.77        5.55      2.34 o
   8  -7   5        1.39        1.32      1.61 o
 -10  -6   5       29.78       36.73      5.21 o
  -9  -6   5       38.32       39.98      3.65 o
  -8  -6   5        4.92        3.07      1.78 o
  -7  -6   5       64.59       56.63      4.42 o
  -6  -6   5       34.11       32.73      2.12 o
  -5  -6   5      109.97      104.91      3.00 o
  -4  -6   5        0.37        0.86      0.53 o
  -3  -6   5      204.28      211.77      3.20 o
  -2  -6   5       12.31       14.01      0.69 o
  -1  -6   5        2.04        3.90      0.37 o
   0  -6   5       27.57       24.40      0.77 o
   1  -6   5        3.86        5.07      0.44 o
   2  -6   5      122.22      122.79      2.56 o
   3  -6   5      110.12      113.68      5.34 o
   4  -6   5       97.11      108.53      5.26 o
   5  -6   5      146.85      150.88      8.03 o
   6  -6   5       23.41       19.89      3.10 o
   7  -6   5       50.21       47.69      1.91 o
   8  -6   5       41.39       40.64      3.10 o
 -10  -5   5        0.82       -0.65      1.87 o
  -9  -5   5        6.49        5.08      2.00 o
  -8  -5   5        0.54       -0.26      2.42 o
  -7  -5   5      202.80      183.00      5.33 o
  -6  -5   5       31.09       24.93      1.90 o
  -5  -5   5      260.35      254.34      4.67 o
  -4  -5   5      411.78      408.79      6.00 o
  -3  -5   5       48.55       48.83      1.17 o
  -2  -5   5      267.66      257.08      3.33 o
  -1  -5   5      205.26      202.41      2.28 o
   0  -5   5       18.35       21.65      0.63 o
   1  -5   5        0.32        0.28      0.23 o
   2  -5   5       96.10       92.39      1.75 o
   3  -5   5      712.47      703.12     11.81 o
   4  -5   5       78.72       76.41      6.32 o
   6  -5   5        6.80        6.77      1.37 o
   7  -5   5        5.64        6.79      1.11 o
   8  -5   5        0.01       -1.00      1.38 o
   9  -5   5        3.09        4.42      2.03 o
 -10  -4   5        0.42        1.71      2.63 o
  -9  -4   5        2.45        2.46      1.73 o
  -8  -4   5       64.55       62.38      3.85 o
  -7  -4   5      177.26      178.41      4.46 o
  -6  -4   5      220.65      218.98      4.88 o
  -5  -4   5        0.01        0.66      0.62 o
  -4  -4   5      354.26      379.73      6.46 o
  -3  -4   5      642.48      659.24      8.08 o
  -2  -4   5      190.80      154.61      1.96 o
  -1  -4   5       24.07       31.40      0.72 o
   0  -4   5       53.53       68.99      1.23 o
   1  -4   5       18.02       19.15      0.56 o
   2  -4   5      155.15      164.61      3.06 o
   3  -4   5       74.52       66.19      1.98 o
   4  -4   5      113.83      119.10      3.04 o
   5  -4   5       18.95       15.18      2.33 o
   6  -4   5       17.08       15.66      2.04 o
   7  -4   5        0.00       -0.87      0.87 o
   8  -4   5       18.85       21.95      2.45 o
   9  -4   5        1.03        0.71      1.81 o
 -10  -3   5        6.55        6.88      2.81 o
  -9  -3   5       11.91       15.14      2.37 o
  -8  -3   5      175.69      181.14      4.67 o
  -7  -3   5      336.23      329.23      6.69 o
  -6  -3   5      417.94      422.57      7.83 o
  -5  -3   5      115.48      106.78      2.51 o
  -4  -3   5       16.22       11.41      0.84 o
  -3  -3   5      408.36      426.11      5.50 o
  -2  -3   5       85.99      110.80      1.58 o
  -1  -3   5     1752.26     1769.36     15.32 o
   0  -3   5      105.09      131.59      1.58 o
   1  -3   5       53.58       57.32      0.88 o
   2  -3   5      853.02      849.24      9.77 o
   3  -3   5        3.72        4.59      0.71 o
   4  -3   5      130.96      131.56      2.35 o
   5  -3   5       44.94       40.21      1.20 o
   6  -3   5       11.39        4.13      0.79 o
   7  -3   5        5.24        6.04      1.18 o
   8  -3   5       27.69       29.82      3.03 o
   9  -3   5       32.52       33.70      3.59 o
  10  -3   5        0.19        0.27      2.14 o
 -10  -2   5        7.43       12.85      3.06 o
  -9  -2   5       14.81       17.83      2.02 o
  -8  -2   5       25.73       27.67      1.87 o
  -7  -2   5      115.69      116.50      3.38 o
  -6  -2   5      351.50      360.87      6.84 o
  -5  -2   5      125.13      125.82      2.47 o
  -4  -2   5        8.04       11.99      0.75 o
  -3  -2   5      140.80      178.61      2.52 o
  -2  -2   5     2058.26     1999.83     18.06 o
  -1  -2   5     2383.21     2598.10     23.35 o
   0  -2   5       84.65       74.27      0.97 o
   1  -2   5     2135.03     2195.86     21.65 o
   2  -2   5     4577.32     4751.16     57.33 o
   3  -2   5      820.88      896.13     12.02 o
   4  -2   5      138.82      120.75      1.91 o
   5  -2   5      274.40      271.77      3.70 o
   6  -2   5       10.52       13.57      0.65 o
   7  -2   5       21.03       16.23      1.54 o
   8  -2   5       37.61       33.01      3.19 o
   9  -2   5        0.41        0.04      1.81 o
  10  -2   5        0.29       -0.71      2.01 o
 -10  -1   5       23.86       32.34      3.97 o
  -9  -1   5       12.61       14.50      2.29 o
  -8  -1   5        4.47        4.85      1.16 o
  -7  -1   5        2.96        3.34      1.16 o
  -6  -1   5      147.34      135.44      3.38 o
  -5  -1   5      227.01      225.79      4.03 o
  -4  -1   5      186.14      203.43      3.25 o
  -3  -1   5     1054.63     1098.23     13.77 o
  -2  -1   5       72.59       76.70      2.00 o
  -1  -1   5     7509.89     7740.07     65.93 o
   0  -1   5      171.68      145.43      1.47 o
   1  -1   5      403.42      440.94      4.38 o
   2  -1   5       38.30       51.09      0.83 o
   3  -1   5        1.47        1.18      0.31 o
   4  -1   5      809.29      817.01     10.19 o
   5  -1   5      161.42      190.23      2.89 o
   6  -1   5       23.04       20.34      0.89 o
   7  -1   5       12.91       16.70      1.22 o
   8  -1   5       24.47       29.14      1.95 o
   9  -1   5        5.60        2.56      2.14 o
  10  -1   5        4.71        3.93      2.48 o
 -10   0   5       21.63       23.20      2.93 o
  -9   0   5       12.41       10.86      2.00 o
  -8   0   5      102.44      104.59      3.24 o
  -7   0   5       11.70       13.44      1.30 o
  -6   0   5        2.84        1.94      0.77 o
  -5   0   5        1.50        2.53      0.82 o
  -4   0   5       17.59       21.45      0.91 o
  -3   0   5      674.05      711.52      7.90 o
  -2   0   5        1.85        0.62      0.35 o
  -1   0   5      169.65      176.60      1.91 o
   0   0   5       55.23       48.49      0.80 o
   1   0   5       23.03       23.76      0.48 o
   2   0   5       85.28      110.81      1.46 o
   3   0   5     1401.06     1629.26     18.32 o
   4   0   5       15.02        7.67      0.49 o
   5   0   5      177.29      156.34      2.59 o
   6   0   5       11.86        9.59      0.72 o
   7   0   5        1.33        0.11      0.70 o
   8   0   5       20.69       28.51      2.11 o
   9   0   5        6.15        3.77      1.48 o
  10   0   5        1.58        3.68      2.59 o
  11   0   5        1.15        0.74      2.68 o
 -10   1   5       44.05       44.09      5.22 o
  -9   1   5        1.40        2.52      1.50 o
  -8   1   5        6.28        4.19      1.25 o
  -7   1   5        1.97        1.81      0.91 o
  -6   1   5       12.76       13.17      1.12 o
  -5   1   5      110.36      106.02      2.36 o
  -4   1   5       92.20       97.05      2.10 o
  -3   1   5       41.45       44.83      0.86 o
  -2   1   5       72.99       76.66      1.17 o
  -1   1   5        6.84        1.23      0.21 o
   0   1   5     1551.47     1562.83     13.53 o
   1   1   5       52.81       58.68      0.84 o
   2   1   5       34.94       35.10      0.77 o
   3   1   5     1015.62     1040.25     10.55 o
   4   1   5        5.34        1.12      0.33 o
   5   1   5       89.91      101.02      2.00 o
   6   1   5       44.23       45.11      1.57 o
   7   1   5       80.98       84.63      2.83 o
   8   1   5      198.90      185.33      4.82 o
   9   1   5       58.16       59.24      3.23 o
  10   1   5      129.85      137.24      6.00 o
  11   1   5        0.06        1.54      2.59 o
 -10   2   5       12.97       12.00      3.57 o
  -9   2   5       13.89       17.35      3.43 o
  -8   2   5       23.95       27.83      3.17 o
  -7   2   5      133.84      113.35      3.48 o
  -6   2   5        0.95        1.93      0.78 o
  -5   2   5       13.66       13.69      0.81 o
  -4   2   5      243.75      249.23      3.48 o
  -3   2   5      244.53      260.34      3.27 o
  -2   2   5      121.38      108.93      1.50 o
  -1   2   5      290.83      287.34      3.07 o
   0   2   5       12.89       11.73      0.57 o
   1   2   5     1780.49     1794.19     16.15 o
   2   2   5      496.64      520.90      5.53 o
   3   2   5      302.45      302.67      4.28 o
   4   2   5      217.34      209.53      3.02 o
   5   2   5      293.36      309.42      4.24 o
   6   2   5      958.43      908.79     15.73 o
   7   2   5       32.70       31.71      1.88 o
   8   2   5       89.21       85.46      3.15 o
   9   2   5       29.45       33.21      2.24 o
  10   2   5       54.88       59.17      3.58 o
  11   2   5        0.44        1.91      1.59 o
  -9   3   5        9.99       11.15      3.19 o
  -8   3   5       21.66       17.69      3.10 o
  -7   3   5       11.78       10.94      1.51 o
  -6   3   5        1.04        1.01      0.81 o
  -5   3   5       87.08       81.59      1.85 o
  -4   3   5       55.07       54.42      1.27 o
  -3   3   5       24.57       24.96      0.96 o
  -2   3   5       19.88       15.17      0.73 o
  -1   3   5      812.27      908.73      9.25 o
   0   3   5      349.62      345.90      3.61 o
   1   3   5     1258.53     1322.96     14.17 o
   2   3   5        0.48       -0.30      0.30 o
   3   3   5      484.15      546.57      6.73 o
   4   3   5      162.36      183.06      3.56 o
   5   3   5        6.32        8.56      0.66 o
   6   3   5       91.14       83.48      2.22 o
   7   3   5       16.75       16.64      1.54 o
   8   3   5       60.72       57.72      3.27 o
   9   3   5       42.53       39.90      2.47 o
  10   3   5        0.91        0.98      1.49 o
  11   3   5        2.92        4.33      2.56 o
  -9   4   5        3.42        3.64      2.83 o
  -8   4   5        0.33       -0.49      2.19 o
  -7   4   5        0.44        0.09      1.74 o
  -6   4   5        2.18        4.79      1.05 o
  -5   4   5       26.86       35.15      1.23 o
  -4   4   5      261.48      265.23      3.66 o
  -3   4   5      328.68      331.99      4.02 o
  -2   4   5      236.98      222.60      2.92 o
  -1   4   5      646.70      766.43      8.41 o
   0   4   5      614.65      576.69      6.09 o
   1   4   5      774.78      815.60      9.57 o
   2   4   5       47.02       50.44      1.03 o
   3   4   5        3.25        2.23      0.41 o
   4   4   5      238.89      255.20      3.69 o
   5   4   5      213.99      216.43      3.92 o
   6   4   5      442.59      419.56      7.68 o
   7   4   5       76.42       78.43      3.09 o
   8   4   5       72.25       69.55      3.75 o
   9   4   5        0.52        2.00      1.28 o
  10   4   5        2.96        2.31      1.79 o
  11   4   5        6.78        1.94      2.77 o
  -8   5   5        9.94       11.71      3.06 o
  -7   5   5        1.65        3.23      2.19 o
  -6   5   5      163.34      157.37      5.57 o
  -5   5   5        0.26        1.19      0.61 o
  -4   5   5       57.56       59.50      1.50 o
  -3   5   5      339.68      321.98      3.94 o
  -2   5   5       47.88       50.16      1.18 o
  -1   5   5      132.24      146.33      2.08 o
   0   5   5      147.52      132.83      1.96 o
   1   5   5      444.15      468.19      5.15 o
   2   5   5     1044.52     1041.80     11.42 o
   3   5   5       22.39       34.29      1.22 o
   4   5   5      305.30      321.79      4.89 o
   5   5   5       83.58       73.89      1.91 o
   6   5   5       47.74       41.51      1.94 o
   7   5   5       30.03       26.23      1.98 o
   8   5   5      105.31       97.73      3.70 o
   9   5   5        2.12       -0.99      1.78 o
  10   5   5        0.74       -0.04      2.21 o
  11   5   5        8.13        8.01      3.86 o
  -8   6   5       24.82       22.30      3.77 o
  -7   6   5        0.45       -1.07      2.01 o
  -6   6   5        0.00       -0.39      1.31 o
  -5   6   5        2.86        3.12      1.56 o
  -4   6   5       57.25       50.94      2.31 o
  -3   6   5       80.20       76.02      1.74 o
  -2   6   5        0.01        0.21      0.42 o
  -1   6   5       39.91       44.17      0.99 o
   0   6   5       53.20       51.14      1.06 o
   1   6   5       36.52       32.46      0.96 o
   2   6   5      206.40      186.22      2.68 o
   3   6   5       21.43       22.09      1.06 o
   4   6   5      716.54      768.46     10.35 o
   5   6   5      202.13      202.22      4.00 o
   6   6   5       69.61       65.89      2.47 o
   7   6   5       89.45       83.21      9.88 o
   8   6   5        2.74        6.37      1.91 o
   9   6   5        0.01        0.57      1.66 o
  10   6   5       17.27       21.49      3.01 o
  11   6   5       23.31       25.61      3.62 o
  -7   7   5        0.72        0.87      2.27 o
  -6   7   5        0.57        1.79      2.22 o
  -5   7   5       39.96       39.05      4.61 o
  -4   7   5        2.86        5.05      1.11 o
  -3   7   5        6.91        3.18      0.98 o
  -2   7   5        2.08        2.45      0.53 o
  -1   7   5       20.70       18.43      0.73 o
   0   7   5       76.57       80.99      1.43 o
   1   7   5        0.08       -0.35      0.41 o
   2   7   5       50.83       51.21      1.43 o
   3   7   5      551.28      551.11      7.70 o
   4   7   5      141.91      134.87      3.11 o
   5   7   5      572.70      567.28     10.15 o
   6   7   5      120.46      134.63      4.41 o
   7   7   5      111.78      100.46      4.78 o
   8   7   5       28.49       31.54      3.10 o
   9   7   5       22.75       15.48      2.59 o
  10   7   5       27.21       29.13      3.46 o
  11   7   5        0.00       -3.14      3.14 o
  -6   8   5        2.22        4.67      1.81 o
  -5   8   5        3.39        2.74      1.54 o
  -4   8   5        0.51        2.67      1.41 o
  -3   8   5       19.86       23.78      2.14 o
  -2   8   5       10.72        7.93      0.79 o
  -1   8   5        2.37        2.09      0.62 o
   0   8   5      101.68       93.41      1.91 o
   1   8   5      149.79      139.45      2.45 o
   2   8   5      234.19      244.63      4.07 o
   3   8   5      547.27      528.02      8.22 o
   4   8   5       79.57       74.44      2.36 o
   5   8   5      117.05      114.46      3.44 o
   6   8   5        0.23        0.17      1.26 o
   7   8   5       23.19       19.98      2.62 o
   8   8   5        5.98        6.24      2.04 o
   9   8   5        5.63        3.92      3.72 o
  10   8   5       89.64      107.37      8.34 o
  -6   9   5        5.62        7.39      2.27 o
  -5   9   5        7.03        4.12      1.73 o
  -4   9   5        1.56        1.81      2.41 o
  -3   9   5        4.19        5.13      3.27 o
  -2   9   5        6.72        5.06      1.53 o
  -1   9   5       55.27       46.20      1.97 o
   0   9   5       37.42       34.71      1.49 o
   1   9   5       19.83       17.54      1.15 o
   2   9   5       78.07       72.58      2.21 o
   3   9   5       56.59       56.99      2.07 o
   4   9   5      100.80      103.60      2.93 o
   5   9   5       10.25        9.33      1.40 o
   6   9   5        0.01       -1.41      1.41 o
   7   9   5        3.58        1.72      1.78 o
   8   9   5        9.37       11.12      2.43 o
   9   9   5       15.49       19.07      3.54 o
  10   9   5       74.44       82.72      8.19 o
  -5  10   5        0.67       -0.10      2.27 o
  -4  10   5        7.71        7.63      1.95 o
  -3  10   5        4.03        2.79      1.63 o
  -2  10   5        0.04       -0.84      1.70 o
  -1  10   5        4.91        2.74      1.81 o
   0  10   5        0.30        0.25      0.76 o
   1  10   5       44.21       43.55      2.45 o
   2  10   5       56.64       54.41      2.05 o
   3  10   5       16.40       19.24      1.43 o
   4  10   5        3.19        3.08      1.03 o
   5  10   5        3.82        3.43      1.71 o
   6  10   5      116.47      128.04      5.70 o
   7  10   5       17.42       21.03      4.07 o
   8  10   5       32.58       31.15      4.98 o
   9  10   5       13.63       16.88      3.25 o
  -3  11   5        5.71        3.37      1.75 o
  -2  11   5        0.05       -0.75      1.55 o
  -1  11   5       36.97       46.65      3.89 o
   0  11   5       16.81       18.74      1.90 o
   1  11   5       15.64       17.19      1.45 o
   2  11   5        2.00        2.27      1.12 o
   3  11   5       17.96       19.71      2.22 o
   4  11   5        3.46        3.75      1.19 o
   5  11   5        0.12       -0.06      1.23 o
   6  11   5       13.67       14.70      2.62 o
   7  11   5       16.63       20.48      2.39 o
   8  11   5       35.16       34.96      5.87 o
  -2  12   5        1.64        3.37      1.99 o
  -1  12   5       31.17       41.49      3.47 o
   0  12   5       54.20       63.51      4.16 o
   1  12   5        1.43       -0.05      1.61 o
   2  12   5        2.87        4.15      1.18 o
   3  12   5        1.61        0.29      1.28 o
   4  12   5       18.14       18.45      2.10 o
   5  12   5        0.04       -0.38      1.85 o
   6  12   5        0.43        0.52      1.63 o
   7  12   5       17.19       16.86      2.92 o
   0  13   5        0.02        0.80      3.09 o
   1  13   5        3.86        6.10      1.76 o
   2  13   5        0.10       -1.20      1.62 o
   3  13   5        1.41        0.43      1.26 o
   4  13   5        0.43        0.05      1.66 o
   5  13   5        0.01        0.85      2.00 o
  -4 -13   6        0.63       -0.31      2.99 o
  -3 -13   6        1.13        2.56      2.92 o
  -2 -13   6        3.79        2.06      1.99 o
  -1 -13   6        9.13        8.71      2.38 o
  -6 -12   6        3.42        0.38      3.06 o
  -5 -12   6        0.16        0.25      2.45 o
  -4 -12   6        0.00       -1.44      1.61 o
  -3 -12   6        4.82        7.33      1.54 o
  -2 -12   6       16.17       16.56      2.37 o
  -1 -12   6        8.90        8.42      2.01 o
   0 -12   6       31.22       34.41      8.65 o
   1 -12   6        3.85        1.67      1.65 o
   2 -12   6       27.30       28.20      2.60 o
  -7 -11   6       33.60       34.77      4.27 o
  -6 -11   6       49.42       45.65      3.78 o
  -5 -11   6        2.91        2.56      2.25 o
  -4 -11   6       18.51       18.84      2.48 o
  -3 -11   6        1.01        0.93      1.20 o
  -2 -11   6       55.40       58.27      2.60 o
  -1 -11   6        5.76        6.47      2.13 o
   0 -11   6       27.09       27.09      2.40 o
   1 -11   6        4.99        5.73      2.85 o
   2 -11   6        2.06        3.06      1.54 o
   3 -11   6       13.40       14.05      1.40 o
   4 -11   6       13.99       17.35      4.42 o
  -8 -10   6        3.07        3.33      3.51 o
  -7 -10   6        6.59        6.19      2.17 o
  -6 -10   6       75.72       77.52      5.60 o
  -5 -10   6       40.11       39.42      2.19 o
  -4 -10   6       16.38       20.12      1.38 o
  -3 -10   6        0.33        1.57      1.10 o
  -2 -10   6       82.25       88.99      3.09 o
  -1 -10   6        0.05       -0.16      1.00 o
   0 -10   6       10.05       13.34      2.38 o
   1 -10   6        3.99        4.73      1.15 o
   2 -10   6       11.73       10.68      1.15 o
   3 -10   6        1.35        1.47      0.86 o
   4 -10   6       39.05       36.33      4.93 o
  -9  -9   6        0.00       -2.01      3.32 o
  -8  -9   6        6.76        5.32      2.36 o
  -7  -9   6        0.00       -1.93      2.16 o
  -6  -9   6        1.22       -0.08      1.53 o
  -5  -9   6       45.15       43.41      2.12 o
  -4  -9   6        6.53        5.28      0.95 o
  -3  -9   6        9.69       11.48      1.58 o
  -2  -9   6       16.87       18.37      1.53 o
  -1  -9   6        7.53        5.26      0.96 o
   0  -9   6      343.70      351.30      8.88 o
   1  -9   6        0.01       -0.36      1.03 o
   2  -9   6        1.23        0.61      0.74 o
   3  -9   6        0.04        0.05      0.93 o
   4  -9   6       32.44       34.36      3.00 o
  -9  -8   6       17.55       19.83      3.83 o
  -8  -8   6       22.39       25.28      3.18 o
  -7  -8   6       14.80       12.38      2.31 o
  -6  -8   6       24.83       23.78      2.58 o
  -5  -8   6        2.80        2.24      0.85 o
  -4  -8   6       34.51       36.05      1.47 o
  -3  -8   6       16.69       17.41      1.10 o
  -2  -8   6        0.19       -0.53      0.53 o
  -1  -8   6       18.52       14.29      0.91 o
   0  -8   6       61.42       63.05      1.66 o
   1  -8   6       10.16        9.44      0.89 o
   2  -8   6       25.53       23.91      1.19 o
   3  -8   6       57.02       65.75      3.56 o
   4  -8   6       65.32       67.27      7.52 o
   5  -8   6        9.19       10.21      2.79 o
 -10  -7   6       14.95       12.65      4.82 o
  -9  -7   6        9.74       14.16      2.83 o
  -8  -7   6       36.98       36.89      3.48 o
  -7  -7   6        6.80        5.50      1.91 o
  -6  -7   6       81.24       81.25      4.25 o
  -5  -7   6       15.51       14.42      1.13 o
  -4  -7   6      277.36      264.28      5.29 o
  -3  -7   6       25.80       26.71      1.17 o
  -2  -7   6       97.41       95.15      1.83 o
  -1  -7   6        4.80        4.01      0.42 o
   0  -7   6       27.34       26.54      0.93 o
   1  -7   6       33.81       33.06      1.18 o
   2  -7   6        3.23        3.70      0.59 o
   3  -7   6       35.59       34.00      2.47 o
   4  -7   6       67.26       68.00      3.61 o
   5  -7   6       29.46       25.18      3.57 o
   6  -7   6       43.52       50.85      5.13 o
   8  -7   6        0.08       -0.60      1.54 o
 -10  -6   6       20.99       17.97      3.21 o
  -9  -6   6        2.72        1.52      1.93 o
  -8  -6   6      112.20      101.92      5.14 o
  -7  -6   6        3.61        6.11      1.92 o
  -6  -6   6        6.19        7.24      1.39 o
  -5  -6   6        7.01        6.95      0.91 o
  -4  -6   6      249.66      237.87      4.33 o
  -3  -6   6      346.41      358.55      5.05 o
  -2  -6   6      349.38      348.28      4.64 o
  -1  -6   6        1.00        3.44      0.38 o
   0  -6   6       28.41       29.30      0.81 o
   1  -6   6       25.53       28.49      0.90 o
   2  -6   6       75.66       75.34      1.42 o
   3  -6   6       16.50       16.43      1.11 o
   4  -6   6        6.05        4.19      1.90 o
   5  -6   6        0.17        0.09      1.52 o
   6  -6   6      102.22       96.64      6.49 o
   7  -6   6        4.29        3.00      0.95 o
   8  -6   6       24.58       28.35      2.65 o
 -10  -5   6        0.54        2.11      2.17 o
  -9  -5   6       22.28       17.79      3.26 o
  -8  -5   6       97.26       92.61      4.83 o
  -7  -5   6        9.83        9.45      1.63 o
  -6  -5   6      221.72      217.66      5.75 o
  -5  -5   6      285.79      300.15      5.99 o
  -4  -5   6       29.02       26.36      1.00 o
  -3  -5   6      277.46      292.08      3.81 o
  -2  -5   6       12.92       11.44      0.60 o
  -1  -5   6      182.92      206.26      2.72 o
   0  -5   6        0.04       -0.18      0.21 o
   1  -5   6       91.51       91.90      1.29 o
   2  -5   6      650.93      651.85      8.36 o
   3  -5   6       72.18       75.07      1.83 o
   4  -5   6      266.34      244.89     13.46 o
   5  -5   6       14.25       15.43      2.63 o
   6  -5   6       14.80       14.49      1.00 o
   7  -5   6       18.68       15.70      1.38 o
   8  -5   6       27.82       22.17      2.45 o
   9  -5   6        1.38        2.85      2.05 o
 -10  -4   6        4.43        5.27      2.37 o
  -9  -4   6       35.01       41.55      5.72 o
  -8  -4   6        4.68        4.31      2.06 o
  -7  -4   6      111.36      106.81      4.37 o
  -6  -4   6      190.69      195.57      4.56 o
  -5  -4   6      102.77      109.44      2.68 o
  -4  -4   6     1276.98     1283.15     17.88 o
  -3  -4   6     1010.80     1037.18     12.41 o
  -2  -4   6       54.15       64.78      1.19 o
  -1  -4   6      268.66      307.29      3.22 o
   0  -4   6        1.30        2.41      0.26 o
   1  -4   6        2.24        1.85      0.28 o
   2  -4   6     1016.57     1038.41     12.97 o
   3  -4   6       13.95       12.86      0.66 o
   4  -4   6      149.23      145.67      3.30 o
   5  -4   6        1.08        3.11      0.59 o
   6  -4   6       18.28       13.33      1.74 o
   7  -4   6       13.52       10.98      1.29 o
   8  -4   6       28.03       33.19      2.88 o
   9  -4   6       19.35       20.32      2.68 o
 -10  -3   6       10.08        8.89      2.45 o
  -9  -3   6        8.49        7.50      2.05 o
  -8  -3   6       73.71       64.44      3.89 o
  -7  -3   6      100.96       99.73      3.24 o
  -6  -3   6      123.66      119.91      3.33 o
  -5  -3   6       13.87       13.98      1.06 o
  -4  -3   6      534.69      537.71     13.56 o
  -3  -3   6        0.65        0.66      0.43 o
  -2  -3   6     3044.19     3261.47     30.63 o
  -1  -3   6       27.90       27.94      0.64 o
   0  -3   6     1154.26     1126.24     10.87 o
   1  -3   6       41.71       33.40      0.66 o
   2  -3   6       10.05       10.17      0.47 o
   3  -3   6       53.54       60.45      2.37 o
   4  -3   6       23.52       18.75      0.80 o
   5  -3   6        1.47        1.10      0.48 o
   6  -3   6      137.21      121.28      2.61 o
   7  -3   6       64.70       66.98      7.72 o
   8  -3   6       13.75       11.60      2.03 o
   9  -3   6        0.61       -0.09      1.83 o
  10  -3   6        3.31        5.44      2.70 o
 -10  -2   6        2.63       -1.63      2.10 o
  -9  -2   6        2.46        0.03      1.55 o
  -8  -2   6      100.20       97.08      3.32 o
  -7  -2   6        7.78        9.54      1.55 o
  -6  -2   6       99.36       84.81      3.04 o
  -5  -2   6        1.11        1.52      0.64 o
  -4  -2   6      211.26      227.33      3.65 o
  -3  -2   6        4.26        4.01      0.37 o
  -2  -2   6       63.31       63.86      1.18 o
  -1  -2   6       12.86        9.67      0.44 o
   0  -2   6     3545.74     3668.47     32.74 o
   1  -2   6      791.48      770.72      7.96 o
   2  -2   6      587.16      620.07      6.98 o
   3  -2   6       12.29       10.22      0.68 o
   4  -2   6        8.52        7.91      0.51 o
   5  -2   6        1.00        0.25      0.34 o
   6  -2   6        0.11        0.44      0.47 o
   7  -2   6       18.62       18.36      1.61 o
   8  -2   6       17.51       16.62      2.36 o
   9  -2   6        0.81        2.39      1.98 o
  10  -2   6       35.08       29.60      3.59 o
 -10  -1   6        2.27        2.50      2.25 o
  -9  -1   6       26.49       21.19      2.56 o
  -8  -1   6        3.32        5.27      1.24 o
  -7  -1   6      114.61      109.22      3.24 o
  -6  -1   6        3.97        4.48      0.98 o
  -5  -1   6       14.76       19.43      0.99 o
  -4  -1   6      168.72      167.08      3.16 o
  -3  -1   6        0.39        1.25      0.34 o
  -2  -1   6      168.38      179.71      2.32 o
  -1  -1   6      651.07      644.26      6.46 o
   0  -1   6      186.31      197.57      2.25 o
   1  -1   6      353.16      337.01      3.52 o
   2  -1   6      289.56      297.49      3.51 o
   3  -1   6        2.15        0.50      0.28 o
   4  -1   6        6.78        7.19      0.52 o
   5  -1   6        0.08        0.27      0.37 o
   6  -1   6      249.36      223.04      3.79 o
   7  -1   6        0.32       -0.46      0.77 o
   8  -1   6        7.49        2.76      1.08 o
   9  -1   6       42.14       44.70      4.22 o
  10  -1   6        1.47        1.49      2.27 o
 -10   0   6        1.68       -0.33      2.03 o
  -9   0   6       49.87       46.98      3.32 o
  -8   0   6       29.86       37.05      2.71 o
  -7   0   6       74.10       73.48      2.60 o
  -6   0   6       70.37       62.19      2.21 o
  -5   0   6        2.90        3.07      0.71 o
  -4   0   6       82.02       99.01      1.99 o
  -3   0   6       19.51       21.49      1.11 o
  -2   0   6      183.43      208.42      2.63 o
  -1   0   6       33.01       30.79      0.65 o
   0   0   6      845.56      876.30      8.14 o
   1   0   6       85.29       67.82      1.02 o
   2   0   6        4.28        4.32      0.61 o
   3   0   6      176.65      184.68      2.57 o
   4   0   6        1.80        3.29      0.43 o
   5   0   6      113.75      125.31      2.26 o
   6   0   6      233.56      217.56      3.49 o
   7   0   6       33.19       40.43      1.89 o
   8   0   6        6.68        4.59      1.24 o
   9   0   6       31.70       40.34      2.66 o
  10   0   6        6.28        3.88      2.43 o
  11   0   6       46.25       46.48      5.02 o
 -10   1   6        4.64        1.92      3.23 o
  -9   1   6        0.22        2.58      1.56 o
  -8   1   6       32.37       31.66      2.14 o
  -7   1   6        1.25       -0.23      0.85 o
  -6   1   6       37.43       36.97      1.75 o
  -5   1   6       45.63       46.56      1.56 o
  -4   1   6       26.20       29.58      1.20 o
  -3   1   6       57.09       62.06      1.13 o
  -2   1   6      283.61      272.39      3.34 o
  -1   1   6      605.74      608.59      6.80 o
   0   1   6      824.33      859.63      8.42 o
   1   1   6      274.14      230.11      2.44 o
   2   1   6        2.50        2.49      0.30 o
   3   1   6       18.26       25.31      0.86 o
   4   1   6        0.27        0.43      0.35 o
   5   1   6      311.46      304.81      4.92 o
   6   1   6      523.89      520.33      8.78 o
   7   1   6      198.92      189.23      8.51 o
   8   1   6        0.98        0.50      0.99 o
   9   1   6       40.05       38.42      2.71 o
  10   1   6        0.32        0.63      1.45 o
  11   1   6       10.95        9.70      3.35 o
  -9   2   6        0.74        3.92      1.67 o
  -8   2   6        1.84        1.58      1.34 o
  -7   2   6       23.70       28.42      1.85 o
  -6   2   6        4.85        2.44      1.07 o
  -5   2   6       45.80       53.53      1.67 o
  -4   2   6       39.68       44.35      1.29 o
  -3   2   6      430.32      418.58      4.97 o
  -2   2   6      231.22      300.34      3.44 o
  -1   2   6        2.80        6.90      0.55 o
   0   2   6       80.57       87.79      1.23 o
   1   2   6     1644.01     1733.41     17.45 o
   2   2   6      235.64      231.15      2.64 o
   3   2   6       63.90       40.02      1.66 o
   4   2   6        6.34        8.47      0.73 o
   5   2   6        0.56        0.26      0.44 o
   6   2   6      687.32      675.96     11.16 o
   7   2   6        0.18        0.54      0.85 o
   8   2   6        3.92        3.73      1.56 o
   9   2   6       35.92       38.52      2.80 o
  10   2   6       11.90        9.06      1.93 o
  11   2   6        1.63        1.38      1.65 o
  -9   3   6       14.91       15.34      3.66 o
  -8   3   6       19.28       23.20      2.06 o
  -7   3   6       81.88       74.05      6.46 o
  -6   3   6        0.01       -0.57      0.80 o
  -5   3   6      254.38      260.93      4.13 o
  -4   3   6       19.45       16.87      0.79 o
  -3   3   6      275.26      244.38      3.42 o
  -2   3   6       20.98       26.20      0.99 o
  -1   3   6      636.85      615.78      6.18 o
   0   3   6     1774.04     2019.57     19.11 o
   1   3   6       51.40       68.07      1.28 o
   2   3   6      117.03      110.00      1.60 o
   3   3   6       63.19       38.86      1.06 o
   4   3   6       43.75       47.39      1.35 o
   5   3   6        9.78       10.34      0.72 o
   6   3   6        0.06        0.26      0.79 o
   7   3   6        5.09        4.96      1.17 o
   8   3   6       27.35       24.26      1.92 o
   9   3   6        3.71        4.08      1.68 o
  10   3   6        0.03        0.93      1.54 o
  11   3   6       36.92       44.41      4.77 o
  -9   4   6        2.76        5.38      2.97 o
  -8   4   6        7.22        9.01      2.92 o
  -7   4   6       10.61       12.61      2.39 o
  -6   4   6       12.00       12.24      2.32 o
  -5   4   6      214.55      204.90      4.25 o
  -4   4   6       71.24       69.68      1.69 o
  -3   4   6       75.89       83.90      1.65 o
  -2   4   6      454.86      439.33      5.16 o
  -1   4   6       35.71       29.95      0.79 o
   0   4   6        0.66        1.18      0.28 o
   1   4   6      278.86      336.11      4.38 o
   2   4   6      327.90      401.81      5.15 o
   3   4   6       11.73        7.69      0.60 o
   4   4   6        6.23        9.25      0.73 o
   5   4   6      455.09      424.99      6.78 o
   6   4   6      112.17       99.78      2.86 o
   7   4   6      442.27      415.47      9.00 o
   8   4   6       54.31       60.32      3.24 o
   9   4   6        4.57        5.74      1.49 o
  10   4   6        4.75        3.88      1.88 o
  11   4   6       19.28       21.72      4.04 o
  -8   5   6        1.46        1.65      2.50 o
  -7   5   6       13.73       10.77      2.79 o
  -6   5   6       17.23       15.25      2.05 o
  -5   5   6       13.45        9.68      1.36 o
  -4   5   6       13.06       11.47      0.80 o
  -3   5   6       16.00       17.20      1.25 o
  -2   5   6       10.07       14.52      0.63 o
  -1   5   6      138.32      128.71      1.87 o
   0   5   6      196.51      212.84      2.87 o
   1   5   6       59.63       53.17      1.16 o
   2   5   6      146.91      146.62      2.40 o
   3   5   6      503.91      501.58      6.47 o
   4   5   6      111.72      118.38      2.25 o
   5   5   6      159.06      160.11      3.05 o
   6   5   6       24.88       21.75      1.50 o
   7   5   6      231.51      231.74      5.97 o
   8   5   6       34.67       26.91      8.52 o
   9   5   6       28.80       31.68      3.02 o
  10   5   6        8.85        9.93      2.35 o
  11   5   6        0.33        0.40      3.39 o
  -8   6   6        4.17        2.12      2.99 o
  -7   6   6        0.01        3.64      2.43 o
  -6   6   6        7.44        6.35      2.24 o
  -5   6   6        9.16        5.27      1.66 o
  -4   6   6       13.77       12.06      0.96 o
  -3   6   6       25.61       24.79      0.96 o
  -2   6   6        1.50        0.97      0.53 o
  -1   6   6       18.09       18.40      0.65 o
   0   6   6       41.93       32.97      0.97 o
   1   6   6      332.10      363.36      4.87 o
   2   6   6        2.63        2.33      0.48 o
   3   6   6      264.70      265.53      3.39 o
   4   6   6      326.30      317.92      5.03 o
   5   6   6      106.88      117.40      2.72 o
   6   6   6      250.65      229.42      6.02 o
   7   6   6        1.34        0.25      1.57 o
   8   6   6       49.13       40.30      8.91 o
   9   6   6       27.67       29.96      4.10 o
  10   6   6        6.68        5.86      3.99 o
  11   6   6       27.21       32.65      5.40 o
  -7   7   6       17.43       16.91      3.26 o
  -6   7   6        3.00        5.08      2.73 o
  -5   7   6        0.06       -1.30      1.30 o
  -4   7   6        5.45        3.72      1.47 o
  -3   7   6       54.97       52.69      1.75 o
  -2   7   6        7.18        5.89      0.68 o
  -1   7   6      142.75      144.65      2.35 o
   0   7   6       22.01       22.26      0.91 o
   1   7   6       96.85      107.72      1.93 o
   2   7   6      367.31      353.83      4.62 o
   3   7   6      362.84      368.49      5.63 o
   4   7   6      368.89      341.65      5.95 o
   5   7   6      170.78      160.90      4.26 o
   6   7   6      103.09       91.25      3.59 o
   7   7   6      138.03      128.13      4.47 o
   8   7   6       14.20       11.08      2.61 o
   9   7   6        4.11        4.93      2.11 o
  10   7   6        0.02       -1.12      2.03 o
  -6   8   6        1.54        1.57      1.83 o
  -5   8   6       13.75       12.92      2.06 o
  -4   8   6       49.01       52.63      4.08 o
  -3   8   6        1.00       -1.00      1.53 o
  -2   8   6        0.89        0.70      0.75 o
  -1   8   6       49.84       44.85      2.18 o
   0   8   6       25.64       27.99      1.33 o
   1   8   6      109.20      110.17      2.18 o
   2   8   6      245.90      238.53      3.75 o
   3   8   6       92.43       84.31      2.03 o
   4   8   6        2.56        1.54      0.97 o
   5   8   6        4.58        5.27      1.06 o
   6   8   6        3.92        5.59      1.48 o
   7   8   6      127.53      130.36      5.68 o
   8   8   6        4.25        1.30      1.76 o
   9   8   6       95.93      125.68      6.14 o
  10   8   6       14.35       14.68      3.10 o
  -5   9   6        4.54        4.10      2.13 o
  -4   9   6       17.21       19.52      4.87 o
  -3   9   6        9.29        9.96      1.95 o
  -2   9   6        0.16       -0.65      1.82 o
  -1   9   6       14.41       12.98      1.23 o
   0   9   6       18.42       17.75      1.28 o
   1   9   6        0.81        1.20      0.71 o
   2   9   6        1.53        1.75      0.75 o
   3   9   6       98.30       95.95      2.73 o
   4   9   6        0.01       -0.85      0.85 o
   5   9   6        6.33        3.27      1.15 o
   6   9   6        1.67        0.13      3.64 o
   7   9   6       12.42       18.87      3.91 o
   8   9   6        8.05        7.69      2.41 o
   9   9   6       95.99      115.36      6.13 o
  10   9   6        1.62       -1.87      3.61 o
  -4  10   6        0.08        1.79      1.77 o
  -3  10   6        6.15        5.62      1.82 o
  -2  10   6        1.47        1.57      1.55 o
  -1  10   6        9.85       11.10      1.97 o
   0  10   6        2.15        2.36      1.03 o
   1  10   6        7.48        5.61      1.45 o
   2  10   6       46.01       48.56      1.84 o
   3  10   6       50.51       49.80      1.92 o
   4  10   6        2.07        2.32      1.01 o
   5  10   6       15.65       17.15      3.84 o
   6  10   6        4.06        4.48      3.09 o
   7  10   6        5.54        7.15      2.28 o
   8  10   6       23.82       21.39      3.31 o
   9  10   6       10.82       13.09      3.09 o
  -3  11   6        5.32        2.38      1.97 o
  -2  11   6       18.76       16.39      6.04 o
  -1  11   6       27.66       33.88      3.04 o
   0  11   6       82.93       88.43      4.48 o
   1  11   6       38.25       44.09      2.12 o
   2  11   6        2.19        1.65      1.03 o
   3  11   6        2.89        2.11      1.06 o
   4  11   6        2.17        0.69      1.04 o
   5  11   6        0.13       -1.32      1.92 o
   6  11   6        5.90        9.93      2.14 o
   7  11   6       10.87       11.81      2.14 o
   8  11   6       18.64       23.24      3.39 o
  -2  12   6        6.58        8.23      3.38 o
  -1  12   6        4.02        9.67      2.33 o
   0  12   6        3.86        5.63      2.18 o
   1  12   6        6.11        7.78      2.27 o
   2  12   6        0.66        0.76      1.13 o
   3  12   6        0.29       -0.11      1.14 o
   4  12   6        3.96        4.42      1.85 o
   5  12   6        0.54        0.79      3.19 o
   6  12   6       13.81       10.50      2.20 o
   7  12   6       12.32       10.58      2.35 o
   1  13   6        0.57       -0.80      2.00 o
   2  13   6        0.86        1.92      1.79 o
   3  13   6        5.61        3.96      1.40 o
   4  13   6        1.34        1.68      1.89 o
   5  13   6       12.90       13.84      2.76 o
  -6 -12   7        1.02       -1.70      2.92 o
  -5 -12   7        0.12        1.16      2.68 o
  -4 -12   7        1.92       -0.32      1.70 o
  -3 -12   7       38.96       41.80      4.73 o
  -2 -12   7        0.09        2.03      1.73 o
  -1 -12   7        7.85       10.32      2.15 o
   0 -12   7        2.79        0.53      1.93 o
   1 -12   7        0.52       -1.57      1.57 o
   2 -12   7       15.15       15.54      2.28 o
  -7 -11   7       14.11       12.99      4.04 o
  -6 -11   7        3.81        2.40      2.09 o
  -5 -11   7        1.05        3.79      2.39 o
  -4 -11   7        0.12       -0.45      1.60 o
  -3 -11   7        7.67        9.44      2.91 o
  -2 -11   7       13.07       15.64      1.61 o
  -1 -11   7       29.33       29.19      4.65 o
   0 -11   7        0.20       -0.45      1.55 o
   1 -11   7        3.15        3.85      1.70 o
   2 -11   7       20.12       18.88      2.09 o
   3 -11   7       41.51       42.62      3.25 o
  -8 -10   7        4.22        6.45      3.77 o
  -7 -10   7       20.40       19.50      3.31 o
  -6 -10   7       14.67       13.15      2.56 o
  -5 -10   7        4.25        4.89      3.10 o
  -4 -10   7       15.18       14.78      1.84 o
  -3 -10   7        0.01       -0.33      1.68 o
  -2 -10   7        0.01       -0.34      1.00 o
  -1 -10   7       15.10       11.85      1.59 o
   0 -10   7        2.29        1.14      1.23 o
   1 -10   7       69.39       75.95      2.96 o
   2 -10   7        5.39        4.91      1.05 o
   3 -10   7       34.10       36.11      2.94 o
  -8  -9   7        0.00        2.12      2.27 o
  -7  -9   7        0.88       -0.32      1.65 o
  -6  -9   7        6.62        7.02      2.09 o
  -5  -9   7       25.57       27.07      3.01 o
  -4  -9   7       50.11       46.41      1.86 o
  -3  -9   7       21.76       22.68      1.29 o
  -2  -9   7       13.09       15.25      1.95 o
  -1  -9   7       28.99       38.29      1.74 o
   0  -9   7        9.30       14.67      1.50 o
   1  -9   7       28.05       26.69      1.58 o
   2  -9   7        4.97        4.99      0.90 o
   3  -9   7       12.62       14.02      1.06 o
   4  -9   7        0.06       -0.58      2.12 o
  -9  -8   7       27.64       31.21      6.00 o
  -8  -8   7        0.00       -0.37      1.70 o
  -7  -8   7       26.38       26.55      3.06 o
  -6  -8   7        9.28        9.50      2.10 o
  -5  -8   7       66.84       72.11      2.70 o
  -4  -8   7        0.12       -0.69      0.69 o
  -3  -8   7       22.64       24.14      1.25 o
  -2  -8   7        4.30        2.69      0.67 o
  -1  -8   7      122.93      132.35      2.90 o
   0  -8   7        1.84        1.68      0.66 o
   1  -8   7      187.60      193.21      4.07 o
   2  -8   7       25.14       24.49      1.28 o
   3  -8   7       24.94       22.92      1.19 o
   4  -8   7        0.20       -1.36      1.36 o
   5  -8   7       39.34       50.76      5.09 o
  -9  -7   7       31.53       32.17      3.66 o
  -8  -7   7        1.63        2.21      2.14 o
  -7  -7   7       50.01       49.89      8.42 o
  -6  -7   7        9.05        8.90      1.58 o
  -5  -7   7       44.59       39.17      1.99 o
  -4  -7   7       18.28       14.91      0.99 o
  -3  -7   7      250.12      247.49      4.01 o
  -2  -7   7       50.30       46.30      1.37 o
  -1  -7   7       68.82       68.17      1.33 o
   0  -7   7       36.71       36.13      1.09 o
   1  -7   7      364.20      366.50      5.77 o
   2  -7   7      835.93      842.02     12.60 o
   3  -7   7       81.22       79.65      2.01 o
   4  -7   7        1.68       -0.02      1.58 o
   5  -7   7       23.02       25.94      3.64 o
   7  -7   7        2.44        0.94      1.20 o
 -10  -6   7       13.33       19.63      5.13 o
  -9  -6   7       19.35       17.83      3.06 o
  -8  -6   7       33.26       31.22      3.23 o
  -7  -6   7       53.21       51.72      3.73 o
  -6  -6   7       12.53       11.50      1.61 o
  -5  -6   7       75.14       74.05      2.12 o
  -4  -6   7        0.05       -0.05      0.59 o
  -3  -6   7      592.00      579.98     10.25 o
  -2  -6   7      176.58      205.06      2.93 o
  -1  -6   7        3.10        3.21      0.41 o
   0  -6   7       13.69       13.42      0.71 o
   1  -6   7        0.11       -0.05      0.29 o
   2  -6   7      105.29       94.97      1.96 o
   3  -6   7       28.95       25.56      0.95 o
   4  -6   7       14.17       10.19      2.36 o
   5  -6   7       75.69       87.76      6.02 o
   6  -6   7        4.81        3.99      1.12 o
   7  -6   7       23.50       17.15      2.24 o
   8  -6   7        0.50        1.49      1.47 o
 -10  -5   7       11.45        8.86      2.59 o
  -9  -5   7       76.76       85.79      5.16 o
  -8  -5   7        0.14        2.74      1.94 o
  -7  -5   7       33.05       36.02      3.15 o
  -6  -5   7       71.00       71.27      3.08 o
  -5  -5   7      217.73      215.35      4.78 o
  -4  -5   7       15.25       15.29      0.97 o
  -3  -5   7      127.71      125.49      2.25 o
  -2  -5   7       24.02       22.71      0.79 o
  -1  -5   7      640.14      654.97      6.66 o
   0  -5   7        0.87        0.46      0.26 o
   1  -5   7        1.33        1.17      0.33 o
   2  -5   7       88.30       91.20      1.69 o
   3  -5   7      188.39      180.02      3.87 o
   4  -5   7       12.30       13.04      0.79 o
   5  -5   7        4.55        7.61      1.02 o
   6  -5   7        4.96        3.64      0.79 o
   7  -5   7       42.81       44.71      1.99 o
   8  -5   7       53.83       58.84      3.79 o
   9  -5   7        5.51        3.70      2.10 o
 -10  -4   7        0.01       -0.35      2.24 o
  -9  -4   7       23.54       25.19      3.01 o
  -8  -4   7       11.91       12.12      2.33 o
  -7  -4   7       30.42       35.09      2.40 o
  -6  -4   7       39.12       41.81      2.66 o
  -5  -4   7      394.94      377.72      6.36 o
  -4  -4   7      190.88      195.40      3.28 o
  -3  -4   7      400.66      398.72      5.95 o
  -2  -4   7      339.60      314.06      3.91 o
  -1  -4   7     1624.72     1726.59     16.60 o
   0  -4   7       73.88       66.47      1.07 o
   1  -4   7     1671.52     1724.77     18.28 o
   2  -4   7        0.28        0.58      0.29 o
   3  -4   7      181.75      171.57      2.84 o
   4  -4   7        0.52        0.29      0.48 o
   5  -4   7       13.93       11.69      0.80 o
   6  -4   7        0.02        0.11      0.76 o
   7  -4   7        4.60        3.20      1.08 o
   8  -4   7        2.42       -0.40      1.36 o
   9  -4   7        3.24        2.05      1.98 o
 -10  -3   7        6.24        9.21      2.66 o
  -9  -3   7        0.04       -1.52      1.52 o
  -8  -3   7       19.33       19.28      2.58 o
  -7  -3   7      105.44       96.52      3.67 o
  -6  -3   7        0.14       -0.43      0.89 o
  -5  -3   7      345.51      336.14      5.76 o
  -4  -3   7        0.20        1.03      0.65 o
  -3  -3   7      747.64      723.10     10.22 o
  -2  -3   7      367.70      434.67      5.51 o
  -1  -3   7       42.14       38.85      0.92 o
   0  -3   7      636.81      635.74      6.76 o
   1  -3   7      121.16      127.39      1.70 o
   2  -3   7       90.61       98.90      1.57 o
   3  -3   7      593.65      583.77      7.61 o
   4  -3   7      211.93      215.88      4.28 o
   5  -3   7       26.46       23.32      1.27 o
   6  -3   7       45.53       31.55      2.41 o
   7  -3   7        4.44        3.78      1.14 o
   8  -3   7        2.47        4.39      1.78 o
   9  -3   7       54.51       64.30      4.48 o
  10  -3   7        0.02       -0.31      2.45 o
 -10  -2   7        0.03        2.27      2.77 o
  -9  -2   7       16.29       16.00      2.53 o
  -8  -2   7        1.64        4.07      1.74 o
  -7  -2   7       30.51       33.70      1.97 o
  -6  -2   7       14.33       14.12      1.36 o
  -5  -2   7      112.19      105.52      2.57 o
  -4  -2   7       26.72       27.67      1.26 o
  -3  -2   7      146.28      131.65      2.25 o
  -2  -2   7       81.63       81.03      1.67 o
  -1  -2   7      152.60      139.99      2.05 o
   0  -2   7      285.27      262.18      2.76 o
   1  -2   7      951.42      946.34     10.27 o
   2  -2   7     1233.37     1323.40     14.12 o
   3  -2   7       48.22       40.21      0.94 o
   4  -2   7       26.21       25.53      1.29 o
   5  -2   7      373.96      359.11      5.37 o
   6  -2   7       26.00       26.30      1.04 o
   7  -2   7       16.77       15.46      1.61 o
   8  -2   7        0.00        0.27      1.61 o
   9  -2   7        9.08        9.99      2.34 o
  10  -2   7        0.45        0.22      2.19 o
 -10  -1   7        0.57        3.08      2.54 o
  -9  -1   7        2.64        3.41      2.21 o
  -8  -1   7        0.02       -0.08      1.08 o
  -7  -1   7       13.60       13.85      1.41 o
  -6  -1   7       85.99       89.06      2.79 o
  -5  -1   7      152.87      150.71      3.60 o
  -4  -1   7      212.53      225.20      3.66 o
  -3  -1   7        0.08        0.27      0.34 o
  -2  -1   7     1142.70     1196.17     12.29 o
  -1  -1   7     3341.95     3487.63     34.68 o
   0  -1   7      322.01      334.81      3.60 o
   1  -1   7     1560.04     1621.54     15.49 o
   2  -1   7      153.70      166.54      2.23 o
   3  -1   7     1489.38     1534.05     16.36 o
   4  -1   7      360.43      341.25      4.70 o
   5  -1   7        4.94        5.80      0.55 o
   6  -1   7       21.14       20.83      1.75 o
   7  -1   7      251.37      224.00      8.58 o
   8  -1   7        7.91        7.59      1.25 o
   9  -1   7       55.37       57.65      4.42 o
  10  -1   7        0.08       -0.22      2.10 o
 -10   0   7        7.16        2.88      2.52 o
  -9   0   7       15.69       13.33      2.30 o
  -8   0   7       85.93       85.19      3.12 o
  -7   0   7       55.72       51.79      2.22 o
  -6   0   7        2.57        1.36      0.81 o
  -5   0   7      175.72      172.79      3.91 o
  -4   0   7       13.49       11.47      0.78 o
  -3   0   7       21.89       16.81      0.69 o
  -2   0   7        1.25        2.47      0.35 o
  -1   0   7      967.73      981.16      9.57 o
   0   0   7      374.18      359.60      4.05 o
   1   0   7      892.66      906.53      8.90 o
   2   0   7        2.05        0.49      0.27 o
   3   0   7      581.50      626.79      7.07 o
   4   0   7       43.60       48.99      1.38 o
   5   0   7      633.13      586.34      7.21 o
   6   0   7       48.11       57.96      1.90 o
   7   0   7       32.24       31.45      1.72 o
   8   0   7        2.40        4.11      1.22 o
   9   0   7       40.39       43.07      2.96 o
  10   0   7        7.72        9.68      2.88 o
  -9   1   7       42.63       40.39      3.12 o
  -8   1   7       18.30       18.91      1.92 o
  -7   1   7       16.59       18.21      1.48 o
  -6   1   7        5.63        4.60      0.97 o
  -5   1   7        3.64        3.41      0.81 o
  -4   1   7        5.86        7.57      0.76 o
  -3   1   7        1.09        1.79      0.38 o
  -2   1   7      247.10      236.07      2.88 o
  -1   1   7        7.25       10.75      0.46 o
   0   1   7       18.94       14.27      0.52 o
   1   1   7       14.14       23.08      0.66 o
   2   1   7      175.80      196.12      2.60 o
   3   1   7      260.01      272.62      3.45 o
   4   1   7      167.00      191.21      2.84 o
   5   1   7      472.60      432.12      7.04 o
   6   1   7       95.19       92.80      2.59 o
   7   1   7        3.34        3.17      0.95 o
   8   1   7       20.89       22.62      1.70 o
   9   1   7        0.00       -1.23      1.23 o
  10   1   7        7.50        6.34      1.76 o
  11   1   7        3.44        2.05      2.68 o
  -9   2   7        8.02       15.11      2.71 o
  -8   2   7       21.86       27.53      4.61 o
  -7   2   7        0.12       -0.27      1.01 o
  -6   2   7       78.23       78.12      2.64 o
  -5   2   7       67.62       60.16      2.30 o
  -4   2   7      129.62      131.29      2.63 o
  -3   2   7        3.14        4.71      0.51 o
  -2   2   7      156.34      167.39      2.46 o
  -1   2   7      810.78      774.89      8.11 o
   0   2   7        5.39       15.00      0.62 o
   1   2   7     1621.38     1731.95     19.58 o
   2   2   7       80.25       89.01      1.50 o
   3   2   7      443.58      485.32      5.69 o
   4   2   7        0.66        4.80      0.53 o
   5   2   7      462.25      420.28      6.56 o
   6   2   7      200.09      186.24      4.66 o
   7   2   7       48.75       38.29      2.51 o
   8   2   7       25.10       25.96      2.84 o
   9   2   7        5.91        5.70      1.63 o
  10   2   7        0.07       -1.64      1.81 o
  11   2   7        2.40        1.43      1.86 o
  -9   3   7       40.22       44.67      5.13 o
  -8   3   7        2.33        1.60      1.35 o
  -7   3   7       19.78       16.32      1.87 o
  -6   3   7       36.87       35.45      1.97 o
  -5   3   7      171.99      161.46      3.30 o
  -4   3   7       30.78       29.26      1.16 o
  -3   3   7      103.30      109.03      1.95 o
  -2   3   7       81.19       76.66      1.66 o
  -1   3   7       15.81       18.87      0.68 o
   0   3   7        1.19        0.23      0.28 o
   1   3   7       44.82       46.51      1.08 o
   2   3   7      205.28      200.90      2.89 o
   3   3   7       28.69       26.16      0.83 o
   4   3   7        5.63        7.51      0.66 o
   5   3   7        2.99        3.40      0.63 o
   6   3   7        6.13        5.87      0.99 o
   7   3   7        8.86       11.71      1.40 o
   8   3   7       81.30       80.59      3.16 o
   9   3   7        4.11        3.76      1.34 o
  10   3   7       39.78       35.91      2.99 o
  11   3   7        0.15       -0.94      2.50 o
  -8   4   7        3.19        0.89      2.43 o
  -7   4   7       11.85        8.73      1.80 o
  -6   4   7        1.89        0.35      1.14 o
  -5   4   7       72.15       63.12      1.94 o
  -4   4   7        8.05        9.74      1.40 o
  -3   4   7       12.72       10.49      0.62 o
  -2   4   7        0.66        0.45      0.38 o
  -1   4   7        2.18        6.10      0.51 o
   0   4   7      232.20      217.82      2.71 o
   1   4   7       41.66       50.49      1.43 o
   2   4   7       69.82       55.33      1.43 o
   3   4   7       46.11       56.89      1.37 o
   4   4   7       51.59       56.16      1.56 o
   5   4   7        1.39        1.04      0.58 o
   6   4   7      138.11      136.67      3.49 o
   7   4   7      296.21      276.87      6.68 o
   8   4   7       70.47       73.05      3.12 o
   9   4   7        2.06        1.07      1.24 o
  10   4   7       66.27       73.62      4.34 o
  11   4   7       26.37       31.54      4.55 o
  -8   5   7       33.32       31.20      4.17 o
  -7   5   7       32.79       30.56      3.90 o
  -6   5   7        0.01       -0.31      0.87 o
  -5   5   7        2.63        1.05      0.91 o
  -4   5   7       55.47       55.89      1.79 o
  -3   5   7      153.10      161.68      2.88 o
  -2   5   7       14.53       12.91      0.66 o
  -1   5   7      111.78      121.92      1.92 o
   0   5   7      172.10      165.34      2.60 o
   1   5   7       82.83       88.44      1.61 o
   2   5   7      293.40      313.81      4.33 o
   3   5   7      249.65      252.20      3.95 o
   4   5   7      270.59      255.08      4.49 o
   5   5   7       13.15        7.82      0.95 o
   6   5   7      200.51      205.02      4.66 o
   7   5   7        0.00        1.88      1.01 o
   8   5   7       39.16       46.26      3.36 o
   9   5   7        7.23       12.18      2.26 o
  10   5   7        1.82        2.99      1.88 o
  11   5   7        0.08        0.69      3.14 o
  -7   6   7        2.09        0.71      2.43 o
  -6   6   7        1.32       -0.96      2.26 o
  -5   6   7        0.43        0.38      1.43 o
  -4   6   7       61.05       60.60      2.33 o
  -3   6   7       12.66       14.45      1.02 o
  -2   6   7        0.06       -0.22      0.44 o
  -1   6   7       99.86       89.49      1.51 o
   0   6   7      223.97      226.15      3.36 o
   1   6   7       71.26       70.64      1.80 o
   2   6   7      378.39      345.36      4.89 o
   3   6   7        8.12        7.39      0.55 o
   4   6   7        2.73        4.65      0.84 o
   5   6   7      190.28      171.43      3.68 o
   6   6   7      135.65      124.30      4.16 o
   7   6   7        0.12        0.56      1.23 o
   8   6   7        3.81        7.88      1.95 o
   9   6   7       38.91       41.90      3.53 o
  10   6   7       20.74       19.55      2.92 o
  11   6   7        8.22        6.31      3.97 o
  -7   7   7        1.82       -0.25      2.74 o
  -6   7   7        2.39        3.30      1.78 o
  -5   7   7       18.70       18.80      2.55 o
  -4   7   7        1.06        1.13      1.33 o
  -3   7   7        1.92        1.36      0.67 o
  -2   7   7      262.83      243.32      4.36 o
  -1   7   7      109.51       96.36      2.14 o
   0   7   7      133.18      124.72      2.79 o
   1   7   7       85.44       92.57      2.10 o
   2   7   7      331.88      332.68      5.14 o
   3   7   7      246.08      250.82      4.99 o
   4   7   7        8.51        7.02      0.71 o
   5   7   7      215.99      197.80      4.22 o
   6   7   7       97.85       93.66      3.71 o
   7   7   7        2.99        3.07      1.78 o
   8   7   7       13.21       15.78      2.55 o
   9   7   7        1.89        5.21      2.22 o
  10   7   7       62.22       75.61      9.18 o
  -6   8   7        1.45        1.30      1.82 o
  -5   8   7        0.72        0.20      1.54 o
  -4   8   7       12.23       14.99      2.07 o
  -3   8   7        0.83        0.63      1.35 o
  -2   8   7       11.73       12.17      1.23 o
  -1   8   7        0.64       -0.69      0.69 o
   0   8   7       16.14       20.11      1.22 o
   1   8   7       84.57       80.16      2.53 o
   2   8   7        0.27        0.52      0.65 o
   3   8   7        1.03        0.22      0.69 o
   4   8   7       26.72       25.83      1.53 o
   5   8   7       35.74       36.76      2.88 o
   6   8   7       95.20      104.71      4.04 o
   7   8   7        3.99        3.47      1.88 o
   8   8   7        7.10        4.60      2.06 o
   9   8   7        4.79        4.82      2.26 o
  10   8   7       23.75       29.37      3.78 o
  -5   9   7       19.18       18.11      2.52 o
  -4   9   7       25.88       28.52      2.76 o
  -3   9   7        1.07        2.99      1.59 o
  -2   9   7        1.75        4.66      2.00 o
  -1   9   7       17.03       18.38      1.50 o
   0   9   7       13.36       14.98      1.29 o
   1   9   7       24.06       23.39      1.43 o
   2   9   7       15.50       19.64      1.40 o
   3   9   7      180.09      184.95      3.70 o
   4   9   7       30.12       28.63      1.53 o
   5   9   7       26.27       25.21      2.50 o
   6   9   7        0.09        2.05      1.60 o
   7   9   7        4.08        1.02      1.71 o
   8   9   7       36.05       39.26      6.87 o
   9   9   7        0.36        3.58      2.16 o
  -4  10   7        5.40        4.94      2.97 o
  -3  10   7        9.44        8.00      2.05 o
  -2  10   7       25.91       29.70      2.81 o
  -1  10   7        1.61        2.52      1.70 o
   0  10   7        3.91        4.62      1.19 o
   1  10   7        3.98        5.17      1.13 o
   2  10   7        7.86        7.15      1.14 o
   3  10   7       17.29       16.36      1.33 o
   4  10   7        5.10        3.66      1.25 o
   5  10   7       13.62       11.81      1.78 o
   6  10   7       17.91       18.26      2.64 o
   7  10   7       15.78       16.63      2.83 o
   8  10   7        2.98        2.46      2.11 o
   9  10   7        9.62       10.26      5.60 o
  -3  11   7        0.44       -0.65      1.87 o
  -2  11   7        0.30        2.99      1.86 o
  -1  11   7       46.34       54.50      7.13 o
   0  11   7       23.30       27.49      3.38 o
   1  11   7        2.42        1.07      1.83 o
   2  11   7       12.60        9.24      1.44 o
   3  11   7        4.77        7.34      1.41 o
   4  11   7        0.59        0.43      1.05 o
   5  11   7        1.47        2.05      1.40 o
   6  11   7       35.30       37.41      2.85 o
   7  11   7        3.42        1.09      1.70 o
   8  11   7        5.88        4.47      3.75 o
  -1  12   7       64.89       87.81      6.74 o
   0  12   7       72.64       86.40      6.20 o
   1  12   7        1.17        0.61      2.25 o
   2  12   7        3.62        3.32      1.55 o
   3  12   7       41.30       40.83      3.22 o
   4  12   7       44.54       47.00      3.48 o
   5  12   7        0.16       -0.23      1.73 o
   6  12   7       12.54       16.43      2.36 o
   7  12   7        0.32       -1.31      3.26 o
   1  13   7        1.45        0.31      2.04 o
   2  13   7       31.78       39.93      3.89 o
   3  13   7        0.74       -0.27      1.53 o
   4  13   7        2.26        0.97      1.99 o
   5  13   7       13.01       14.43      3.84 o
  -5 -12   8        8.60        7.23      3.37 o
  -4 -12   8        1.78        2.77      1.83 o
  -3 -12   8        4.68        7.47      3.12 o
  -2 -12   8        0.98       -0.51      2.39 o
  -1 -12   8        3.06        2.39      2.32 o
   0 -12   8        0.84        1.25      1.73 o
   1 -12   8        2.42        0.32      1.86 o
  -7 -11   8        1.13       -1.41      3.23 o
  -6 -11   8        2.33        1.34      3.21 o
  -5 -11   8        1.35        1.00      2.16 o
  -4 -11   8        9.06       11.43      2.13 o
  -3 -11   8        5.59        1.98      1.62 o
  -2 -11   8        0.23        0.85      2.23 o
  -1 -11   8        9.96        9.85      1.94 o
   0 -11   8        8.28       10.98      2.01 o
   1 -11   8        3.73        1.21      1.57 o
   2 -11   8        1.19        1.49      2.92 o
   3 -11   8        0.26        1.54      2.06 o
  -8 -10   8        5.96        8.23      4.22 o
  -7 -10   8        8.27        8.75      5.49 o
  -6 -10   8       31.76       34.40      3.46 o
  -5 -10   8        2.36        1.06      2.17 o
  -4 -10   8        3.18        1.22      1.59 o
  -3 -10   8        1.35        2.42      1.94 o
  -2 -10   8        3.49        6.93      2.91 o
  -1 -10   8       30.13       32.63      2.20 o
   0 -10   8        1.16        1.46      2.25 o
   1 -10   8       10.17        8.74      2.69 o
   2 -10   8       17.81       18.71      2.18 o
   3 -10   8        1.43        0.53      0.97 o
   4 -10   8        7.09        6.94      1.14 o
  -8  -9   8        7.91       14.08      2.95 o
  -7  -9   8        0.21        1.07      1.88 o
  -6  -9   8       35.22       36.01      3.40 o
  -5  -9   8       19.57       21.16      2.59 o
  -4  -9   8       10.25       12.96      1.53 o
  -3  -9   8       25.03       24.72      1.54 o
  -2  -9   8        4.06        4.60      1.56 o
  -1  -9   8        6.97        9.00      1.10 o
   0  -9   8       45.10       48.55      2.53 o
   1  -9   8        4.04        6.52      1.29 o
   2  -9   8       10.72       15.22      2.17 o
   3  -9   8       17.48       16.28      1.53 o
   4  -9   8       21.06       22.29      1.75 o
  -9  -8   8        0.62       -0.71      3.12 o
  -8  -8   8       38.36       36.91      3.75 o
  -7  -8   8       12.31       11.58      2.48 o
  -6  -8   8        4.66        5.66      1.89 o
  -5  -8   8        4.96        4.72      1.33 o
  -4  -8   8       27.13       26.82      1.65 o
  -3  -8   8       81.15       87.57      2.28 o
  -2  -8   8        1.24        0.96      0.63 o
  -1  -8   8       12.66       13.97      1.02 o
   0  -8   8      217.20      218.13      3.93 o
   1  -8   8       45.55       49.21      1.87 o
   2  -8   8        5.70        5.67      0.88 o
   3  -8   8        1.61        0.82      1.08 o
   4  -8   8        5.77        6.62      0.86 o
  -9  -7   8        0.01       -1.85      2.26 o
  -8  -7   8       27.66       31.52      3.44 o
  -7  -7   8       19.54       21.75      2.86 o
  -6  -7   8      160.88      173.67      6.63 o
  -5  -7   8        1.88        1.50      0.97 o
  -4  -7   8       15.03       13.04      1.27 o
  -3  -7   8        4.01        2.02      0.63 o
  -2  -7   8       40.65       39.06      1.23 o
  -1  -7   8       23.09       26.29      0.97 o
   0  -7   8       92.13       91.59      1.96 o
   1  -7   8      258.06      255.62      4.40 o
   2  -7   8       15.54       10.52      0.97 o
   3  -7   8        7.47        6.49      1.07 o
   4  -7   8        4.98        6.01      1.63 o
   5  -7   8        1.37        0.56      1.96 o
   6  -7   8        1.18        1.03      1.03 o
   7  -7   8       41.95       32.68      2.61 o
  -9  -6   8        2.29        2.17      2.29 o
  -8  -6   8       16.25       21.02      4.90 o
  -7  -6   8        9.91        6.69      2.05 o
  -6  -6   8       55.44       60.65      2.94 o
  -5  -6   8       65.74       64.12      4.43 o
  -4  -6   8      194.73      193.54      4.39 o
  -3  -6   8       71.83       78.14      1.87 o
  -2  -6   8      217.60      219.37      3.92 o
  -1  -6   8        0.23       -0.08      0.38 o
   0  -6   8       34.41       34.86      1.00 o
   1  -6   8        3.22        4.16      0.41 o
   2  -6   8        4.22        4.97      0.71 o
   3  -6   8       36.00       28.87      1.39 o
   4  -6   8       12.12       12.68      0.96 o
   5  -6   8        4.41        4.67      0.80 o
   6  -6   8       50.97       51.05      2.47 o
   7  -6   8       13.02       15.37      1.37 o
   8  -6   8        3.57        3.68      1.58 o
 -10  -5   8       13.56       14.85      4.71 o
  -9  -5   8        4.55        4.15      2.89 o
  -8  -5   8        6.80        3.52      2.05 o
  -7  -5   8       10.41       10.83      2.50 o
  -6  -5   8        1.01        0.08      0.99 o
  -5  -5   8       11.16       10.11      1.42 o
  -4  -5   8      100.80      100.04      2.31 o
  -3  -5   8        3.06        6.00      0.65 o
  -2  -5   8      473.59      489.62      6.72 o
  -1  -5   8       93.81      106.00      1.60 o
   0  -5   8      295.88      286.34      3.05 o
   1  -5   8        0.03        0.40      0.33 o
   2  -5   8      246.66      237.39      3.86 o
   3  -5   8       59.16       57.01      1.60 o
   4  -5   8       80.14       85.35      2.15 o
   5  -5   8       28.16       25.87      1.37 o
   6  -5   8       42.41       46.61      2.01 o
   7  -5   8       15.65       12.97      2.19 o
   8  -5   8       17.25       18.85      2.36 o
   9  -5   8        0.79        0.56      2.12 o
 -10  -4   8        1.93        1.03      3.48 o
  -9  -4   8        0.51       -0.39      1.63 o
  -8  -4   8        0.04       -1.49      1.49 o
  -7  -4   8       19.07       17.63      2.44 o
  -6  -4   8       24.23       22.98      1.94 o
  -5  -4   8        1.33        0.65      0.90 o
  -4  -4   8      566.55      545.37      8.45 o
  -3  -4   8       54.92       50.77      1.57 o
  -2  -4   8      355.59      353.50      5.21 o
  -1  -4   8       39.92       33.63      0.93 o
   0  -4   8      619.32      617.20      7.35 o
   1  -4   8       16.72       20.03      0.81 o
   2  -4   8       93.68       82.41      2.00 o
   3  -4   8        2.93        3.07      0.50 o
   4  -4   8      534.00      506.98      8.39 o
   5  -4   8       45.22       45.48      1.53 o
   6  -4   8       51.48       42.70      2.26 o
   7  -4   8       11.97        8.17      1.66 o
   8  -4   8        0.14       -0.76      1.49 o
   9  -4   8       47.01       51.65      4.17 o
 -10  -3   8        0.47       -0.31      2.21 o
  -9  -3   8        7.09        5.69      2.04 o
  -8  -3   8       26.85       25.31      3.69 o
  -7  -3   8        3.94        4.15      1.40 o
  -6  -3   8      110.28      115.45      3.40 o
  -5  -3   8       19.68       21.23      1.48 o
  -4  -3   8      862.69      844.28     12.31 o
  -3  -3   8       27.38       25.93      1.08 o
  -2  -3   8      539.67      569.85      7.46 o
  -1  -3   8      182.00      191.74      2.84 o
   0  -3   8        9.23        8.51      0.74 o
   1  -3   8        0.79        1.25      0.34 o
   2  -3   8      747.49      754.55      9.89 o
   3  -3   8       14.91       14.67      0.67 o
   4  -3   8      149.79      144.97      2.81 o
   5  -3   8       88.75       71.72      1.99 o
   6  -3   8      130.38      127.31      3.29 o
   7  -3   8        0.85       -1.00      1.03 o
   8  -3   8       27.35       31.74      3.19 o
   9  -3   8        2.71        5.44      2.27 o
 -10  -2   8       23.80       25.56      4.42 o
  -9  -2   8        2.42        6.51      3.33 o
  -8  -2   8       40.19       37.86      3.16 o
  -7  -2   8       20.85       19.91      1.72 o
  -6  -2   8       41.92       39.25      2.01 o
  -5  -2   8        0.90        0.58      0.82 o
  -4  -2   8       31.91       32.56      1.03 o
  -3  -2   8      226.17      207.56      3.20 o
  -2  -2   8      930.75      957.80     11.59 o
  -1  -2   8        1.03        0.43      0.35 o
   0  -2   8      107.88      103.43      1.58 o
   1  -2   8      145.73      156.72      2.09 o
   2  -2   8     1501.82     1576.70     16.82 o
   3  -2   8      226.01      253.30      3.15 o
   4  -2   8      453.50      459.00      6.84 o
   5  -2   8        0.02        0.27      0.38 o
   6  -2   8       69.04       92.69      2.24 o
   7  -2   8       29.37       29.15      2.97 o
   8  -2   8       19.17       22.44      2.88 o
   9  -2   8        1.76       -1.32      1.87 o
  10  -2   8       33.56       31.18      3.84 o
 -10  -1   8        1.21       -1.16      2.54 o
  -9  -1   8        0.18        2.07      2.10 o
  -8  -1   8       27.94       32.74      2.45 o
  -7  -1   8       28.54       31.02      1.91 o
  -6  -1   8      164.44      158.69      4.01 o
  -5  -1   8        0.29        1.36      0.80 o
  -4  -1   8      192.80      205.02      3.65 o
  -3  -1   8        8.73        7.33      0.59 o
  -2  -1   8      779.50      793.34      9.62 o
  -1  -1   8      646.03      688.46      8.10 o
   0  -1   8      426.36      380.60      4.33 o
   1  -1   8        0.05        1.34      0.41 o
   2  -1   8     1630.70     1701.24     18.14 o
   3  -1   8        0.51        0.54      0.36 o
   4  -1   8      236.57      222.66      3.27 o
   5  -1   8      141.93      140.44      2.45 o
   6  -1   8      347.87      307.10      4.98 o
   7  -1   8       26.63       27.76      1.89 o
   8  -1   8      109.65      104.63      6.17 o
   9  -1   8        0.61       -1.83      1.83 o
  10  -1   8        1.03        1.94      2.25 o
 -10   0   8        0.73        0.74      2.79 o
  -9   0   8       44.68       47.15      4.68 o
  -8   0   8       65.25       65.95      5.36 o
  -7   0   8        5.88        9.41      1.35 o
  -6   0   8       93.78       87.70      2.83 o
  -5   0   8        2.82        1.30      0.82 o
  -4   0   8       76.15       72.59      1.70 o
  -3   0   8       89.42       86.36      2.13 o
  -2   0   8        2.83        2.50      0.49 o
  -1   0   8      116.94      121.58      1.65 o
   0   0   8      864.97      931.95     11.49 o
   1   0   8       55.64       72.01      1.28 o
   2   0   8      309.13      280.74      3.31 o
   3   0   8      100.35      102.45      2.28 o
   4   0   8      160.29      167.02      2.56 o
   5   0   8      160.13      155.92      2.54 o
   6   0   8       22.86       21.92      1.26 o
   7   0   8        0.28        0.83      0.93 o
   8   0   8      159.60      160.17      5.16 o
   9   0   8       37.44       38.55      2.67 o
  10   0   8        0.92        0.36      2.30 o
  -9   1   8       10.95       18.55      2.46 o
  -8   1   8       86.05       87.46     10.62 o
  -7   1   8       48.29       44.17      2.21 o
  -6   1   8      126.20      122.67      3.38 o
  -5   1   8       34.80       42.86      1.86 o
  -4   1   8        1.08        0.56      0.53 o
  -3   1   8       15.04       14.27      0.67 o
  -2   1   8      806.13      757.58      9.54 o
  -1   1   8       28.03       32.35      0.99 o
   0   1   8       41.11       32.02      0.81 o
   1   1   8      125.80      170.65      2.34 o
   2   1   8       20.75       16.54      0.83 o
   3   1   8      292.96      302.22      3.82 o
   4   1   8      166.43      173.34      2.70 o
   5   1   8        1.62        2.30      0.60 o
   6   1   8        5.01        1.93      1.17 o
   7   1   8       70.84       67.05      2.55 o
   8   1   8      110.08      109.05      4.25 o
   9   1   8        5.43        9.09      1.78 o
  10   1   8       28.31       29.47      2.58 o
  11   1   8        4.05        8.27      3.10 o
  -9   2   8        1.48        2.14      1.77 o
  -8   2   8       30.97       36.26      2.90 o
  -7   2   8        4.16        0.99      1.12 o
  -6   2   8      138.62      131.55      3.51 o
  -5   2   8       26.52       24.96      1.56 o
  -4   2   8        0.03       -0.16      0.48 o
  -3   2   8      203.32      206.54      3.10 o
  -2   2   8      176.06      179.78      2.40 o
  -1   2   8       12.17       17.37      0.63 o
   0   2   8       57.34       87.29      1.33 o
   1   2   8      329.14      348.79      3.82 o
   2   2   8       41.03       44.28      1.20 o
   3   2   8        4.15        3.25      0.43 o
   4   2   8       33.02       25.46      1.02 o
   5   2   8      340.12      308.04      5.15 o
   6   2   8      251.46      254.34      5.09 o
   7   2   8        1.94        3.13      1.01 o
   8   2   8       17.49       19.47      1.74 o
   9   2   8        7.63        7.94      1.74 o
  10   2   8       59.58       71.19      3.91 o
  11   2   8        0.52       -0.60      1.78 o
  -9   3   8       29.03       32.59      4.75 o
  -8   3   8       68.43       80.65      3.94 o
  -7   3   8        0.69        0.06      1.24 o
  -6   3   8        5.66        6.73      1.24 o
  -5   3   8       64.59       64.96      2.01 o
  -4   3   8      195.96      184.05      3.23 o
  -3   3   8      227.13      206.69      3.46 o
  -2   3   8       28.14       36.92      1.03 o
  -1   3   8      430.04      425.47      4.80 o
   0   3   8      192.32      213.19      2.70 o
   1   3   8        0.10        0.86      0.36 o
   2   3   8      233.73      224.67      3.50 o
   3   3   8      172.89      149.06      2.47 o
   4   3   8        1.70        0.56      0.44 o
   5   3   8      100.21       98.77      2.20 o
   6   3   8      348.50      351.60      6.66 o
   7   3   8       15.94       14.56      1.50 o
   8   3   8        0.16        0.25      1.04 o
   9   3   8       11.77       11.87      1.68 o
  10   3   8        1.86        1.36      3.08 o
  11   3   8        2.28       -1.67      2.48 o
  -8   4   8        0.11        0.91      2.77 o
  -7   4   8        1.91        1.64      1.32 o
  -6   4   8       10.51        9.13      1.54 o
  -5   4   8      143.97      146.58      3.22 o
  -4   4   8      454.57      455.43      6.54 o
  -3   4   8       16.46       19.44      0.89 o
  -2   4   8      232.05      223.83      3.10 o
  -1   4   8        4.32        9.92      0.68 o
   0   4   8       81.47       85.30      1.43 o
   1   4   8        7.31        9.78      0.65 o
   2   4   8       97.49      104.92      2.30 o
   3   4   8       52.42       46.47      1.23 o
   4   4   8        4.20        4.60      0.68 o
   5   4   8      337.48      327.43      6.29 o
   6   4   8      193.33      183.97      4.28 o
   7   4   8        1.38        0.29      0.92 o
   8   4   8        3.26        4.07      1.33 o
   9   4   8        7.88        8.61      1.95 o
  10   4   8       12.34        4.68      2.74 o
  11   4   8        7.03        8.90      3.68 o
  -8   5   8        6.11        4.80      3.28 o
  -7   5   8        0.82        0.83      2.43 o
  -6   5   8       48.24       49.20      2.35 o
  -5   5   8        0.25        0.55      0.88 o
  -4   5   8      194.80      201.67      3.91 o
  -3   5   8      135.98      133.94      2.94 o
  -2   5   8      713.23      709.84      8.19 o
  -1   5   8       29.40       27.16      0.92 o
   0   5   8      138.35      141.23      2.16 o
   1   5   8      562.51      590.46      6.92 o
   2   5   8      273.03      257.29      4.61 o
   3   5   8       12.30        9.77      0.66 o
   4   5   8       27.00       27.95      1.39 o
   5   5   8      410.06      377.21      6.37 o
   6   5   8       84.68       74.09      2.61 o
   7   5   8       96.00      102.72      3.23 o
   8   5   8       58.70       54.06      4.16 o
   9   5   8       10.68       10.89      2.38 o
  10   5   8        3.11        4.39      2.02 o
  11   5   8        0.12       -0.87      3.10 o
  -7   6   8        0.09       -0.85      2.54 o
  -6   6   8       19.26       25.04      2.72 o
  -5   6   8        4.22        5.00      1.06 o
  -4   6   8        1.08        1.29      0.90 o
  -3   6   8       12.31       11.92      1.02 o
  -2   6   8       16.38       16.33      1.09 o
  -1   6   8      327.20      343.63      4.74 o
   0   6   8       66.73       69.94      2.40 o
   1   6   8      206.04      205.26      3.24 o
   2   6   8      249.60      236.64      3.89 o
   3   6   8      143.65      128.97      3.60 o
   4   6   8       15.50       12.51      0.89 o
   5   6   8       12.50        7.26      1.40 o
   6   6   8        3.81        0.29      1.13 o
   7   6   8        0.05        0.41      1.19 o
   8   6   8        3.18        1.29      1.93 o
   9   6   8       56.78       63.63      4.13 o
  10   6   8       23.48       24.27      3.25 o
  -7   7   8       29.77       31.63      4.64 o
  -6   7   8        3.20        5.71      2.02 o
  -5   7   8       20.56       18.75      2.37 o
  -4   7   8        6.70        7.29      1.13 o
  -3   7   8        0.11       -0.67      0.82 o
  -2   7   8        0.99        1.09      0.73 o
  -1   7   8       29.87       25.45      1.31 o
   0   7   8       54.57       48.59      1.55 o
   1   7   8      130.90      115.71      2.47 o
   2   7   8       14.30       12.98      1.03 o
   3   7   8        0.19        0.77      0.79 o
   4   7   8       17.28       22.20      1.13 o
   5   7   8        4.99        3.45      1.45 o
   6   7   8       22.37       14.42      2.14 o
   7   7   8       86.38       92.51      4.68 o
   8   7   8       27.89       28.74      3.01 o
   9   7   8        1.35        1.97      2.02 o
  10   7   8       11.35       14.91      4.01 o
  -6   8   8        5.12        2.69      2.10 o
  -5   8   8        2.74        2.35      1.77 o
  -4   8   8        0.00        1.63      1.66 o
  -3   8   8        0.95        0.09      0.69 o
  -2   8   8        2.36        3.39      1.05 o
  -1   8   8        1.16       -0.20      0.75 o
   0   8   8        0.09        0.12      0.68 o
   1   8   8       31.40       23.96      1.58 o
   2   8   8        0.98        0.85      0.67 o
   3   8   8       57.10       53.37      2.06 o
   4   8   8       26.30       22.59      1.69 o
   5   8   8      223.54      219.72      9.92 o
   6   8   8        0.00       -0.76      1.32 o
   7   8   8       43.67       32.14      3.10 o
   8   8   8        0.04        1.60      3.54 o
   9   8   8       33.95       38.27      3.83 o
  10   8   8       10.41       15.55      4.66 o
  -5   9   8        0.04       -1.73      1.73 o
  -4   9   8        8.00       10.09      2.21 o
  -3   9   8       18.07       21.73      2.45 o
  -2   9   8        4.00        4.89      1.12 o
  -1   9   8      230.74      235.98      5.81 o
   0   9   8      120.17      128.64      3.45 o
   1   9   8       27.15       31.13      2.04 o
   2   9   8        3.94        4.29      0.96 o
   3   9   8       43.13       42.42      1.93 o
   4   9   8        0.24       -0.24      0.86 o
   5   9   8       21.30       23.48      2.54 o
   6   9   8        0.44       -1.33      1.46 o
   7   9   8       16.31       11.39      2.45 o
   8   9   8        5.60        9.37      2.55 o
   9   9   8       52.56       49.20     10.37 o
  -4  10   8        4.60        5.55      2.16 o
  -3  10   8        2.41        2.91      1.83 o
  -2  10   8        7.25        9.98      2.14 o
  -1  10   8        2.86        2.61      1.19 o
   0  10   8        3.06        1.85      1.14 o
   1  10   8       21.46       23.08      1.68 o
   2  10   8       14.75       18.18      1.47 o
   3  10   8       59.70       66.57      2.47 o
   4  10   8        4.24        3.17      1.32 o
   5  10   8       14.82       15.16      4.20 o
   6  10   8        0.95       -0.73      2.01 o
   7  10   8       17.53       17.85      3.50 o
   8  10   8        1.91       -0.48      1.83 o
  -3  11   8        0.24       -0.01      1.82 o
  -2  11   8       29.03       29.62      3.07 o
  -1  11   8        0.02        0.92      1.88 o
   0  11   8       34.47       32.21      5.74 o
   1  11   8        4.42        3.77      2.01 o
   2  11   8       22.12       21.16      2.02 o
   3  11   8       26.18       31.23      4.70 o
   4  11   8        2.06       -1.18      1.20 o
   5  11   8       35.69       32.77      2.64 o
   6  11   8       16.95       12.70      2.07 o
   7  11   8        3.45        4.04      1.81 o
   8  11   8        5.67        7.67      4.06 o
  -1  12   8       37.34       39.28      3.65 o
   0  12   8        7.58        6.48      2.65 o
   1  12   8        3.95        8.59      4.67 o
   2  12   8        3.26        1.68      1.35 o
   3  12   8       20.35       20.85      2.86 o
   4  12   8        0.01       -0.93      1.51 o
   5  12   8       14.86       23.80      3.02 o
   6  12   8        8.40       12.01      2.31 o
   2  13   8        0.72        3.21      3.52 o
   3  13   8        9.46        9.40      2.29 o
   4  13   8        1.93       -0.31      2.81 o
  -4 -12   9        0.73        2.05      2.48 o
  -3 -12   9        0.11       -1.70      2.83 o
  -2 -12   9        5.45       -1.16      2.48 o
  -1 -12   9        0.75       -0.18      2.36 o
   0 -12   9       23.08       22.46      3.57 o
  -6 -11   9        1.32        1.09      3.19 o
  -5 -11   9        1.49       -2.12      2.12 o
  -4 -11   9        3.47       -0.57      1.65 o
  -3 -11   9        0.47        1.85      2.14 o
  -2 -11   9       28.90       31.27      3.93 o
  -1 -11   9        0.11       -3.23      5.17 o
   0 -11   9        1.25        3.03      1.77 o
   1 -11   9        5.80        7.51      1.90 o
   2 -11   9        0.32        0.34      3.26 o
   3 -11   9        4.68        3.41      1.98 o
  -7 -10   9       27.08       19.40      3.32 o
  -6 -10   9       28.82       33.06      3.45 o
  -5 -10   9        9.25        8.66      2.22 o
  -4 -10   9        0.52       -0.80      2.58 o
  -3 -10   9        3.95        3.77      1.59 o
  -2 -10   9       82.94       90.03      3.91 o
  -1 -10   9        2.76        1.84      1.28 o
   0 -10   9       45.10       44.79      2.57 o
   1 -10   9       17.18       15.53      1.70 o
   2 -10   9        1.64       -1.50      1.50 o
   3 -10   9       31.40       35.40      3.10 o
   4 -10   9        8.31        4.91      1.61 o
  -8  -9   9        0.83        0.49      3.43 o
  -7  -9   9        9.13        9.00      4.54 o
  -6  -9   9        6.46        4.47      2.12 o
  -5  -9   9        4.29        2.56      1.76 o
  -4  -9   9        1.00       -0.55      0.98 o
  -3  -9   9       15.00       15.37      1.69 o
  -2  -9   9       29.16       28.67      2.78 o
  -1  -9   9        4.88        4.35      0.99 o
   0  -9   9       84.04       82.96      3.16 o
   1  -9   9       29.53       27.68      2.05 o
   2  -9   9       50.36       53.56      2.48 o
   3  -9   9        1.48        1.17      0.94 o
   4  -9   9        9.20        9.20      1.53 o
   5  -9   9        3.97        5.17      1.34 o
  -8  -8   9       17.12       20.11      3.23 o
  -7  -8   9        4.13        4.33      2.14 o
  -6  -8   9        3.07        3.63      1.93 o
  -5  -8   9        0.62        1.92      1.51 o
  -4  -8   9       33.40       30.74      2.30 o
  -3  -8   9       18.05       18.88      1.39 o
  -2  -8   9        0.77        2.18      0.70 o
  -1  -8   9       20.46       19.26      1.30 o
   0  -8   9        0.67        0.07      0.71 o
   1  -8   9        6.44        6.66      1.44 o
   2  -8   9        8.77        9.22      1.04 o
   3  -8   9        9.61        8.16      1.04 o
   4  -8   9       38.53       39.49      1.79 o
   5  -8   9        0.27        0.67      0.99 o
  -9  -7   9        3.26        5.63      2.62 o
  -8  -7   9       11.73       18.14      3.01 o
  -7  -7   9       23.55       23.82      3.03 o
  -6  -7   9        5.29        7.58      2.04 o
  -5  -7   9        5.02        4.43      1.29 o
  -4  -7   9        1.58        1.36      0.91 o
  -3  -7   9        1.54        2.54      0.87 o
  -2  -7   9       28.73       28.79      1.29 o
  -1  -7   9      287.48      277.80      4.29 o
   0  -7   9        6.40        5.91      0.71 o
   1  -7   9      173.15      174.86      3.23 o
   2  -7   9        0.27        0.64      1.30 o
   3  -7   9       80.93       84.72      2.59 o
   4  -7   9       60.54       58.11      2.66 o
   5  -7   9        0.39        1.67      0.86 o
   6  -7   9       34.23       34.02      1.79 o
   7  -7   9        0.72        1.98      1.34 o
  -9  -6   9        3.38        5.93      2.63 o
  -8  -6   9        0.27       -1.34      1.92 o
  -7  -6   9        2.26        3.61      3.70 o
  -6  -6   9       47.66       41.95      5.07 o
  -5  -6   9       73.93       73.33      3.15 o
  -4  -6   9       29.08       34.37      1.83 o
  -3  -6   9      361.28      350.57      5.95 o
  -2  -6   9        8.37       11.32      1.64 o
  -1  -6   9      468.22      463.64      6.45 o
   0  -6   9       77.80       79.16      1.46 o
   1  -6   9      153.03      153.57      2.30 o
   2  -6   9       31.32       32.29      1.37 o
   3  -6   9        3.50        3.40      0.84 o
   4  -6   9        0.65        0.45      0.70 o
   5  -6   9       28.07       28.18      1.50 o
   6  -6   9        6.46        6.00      1.09 o
   7  -6   9       16.75       16.06      2.07 o
   8  -6   9       19.84       23.64      2.72 o
  -9  -5   9       27.23       20.08      4.11 o
  -8  -5   9       18.06       19.00      2.85 o
  -7  -5   9        6.77        4.57      2.22 o
  -6  -5   9        0.12       -0.98      0.99 o
  -5  -5   9       61.25       70.78      3.06 o
  -4  -5   9      144.87      148.92      3.73 o
  -3  -5   9      145.72      131.76      3.29 o
  -2  -5   9       28.19       33.06      1.10 o
  -1  -5   9      615.40      588.48      6.89 o
   0  -5   9      270.19      263.41      3.88 o
   1  -5   9        5.28        4.30      0.49 o
   2  -5   9        4.50        3.38      0.43 o
   3  -5   9       46.48       44.09      1.49 o
   4  -5   9       15.67       16.14      1.65 o
   5  -5   9       71.02       69.27      2.32 o
   6  -5   9       26.33       20.95      1.97 o
   7  -5   9       45.98       55.58      3.52 o
   8  -5   9       38.59       54.17      3.77 o
  -9  -4   9        8.31        7.95      2.35 o
  -8  -4   9       12.19       15.82      2.59 o
  -7  -4   9        3.11        3.20      1.66 o
  -6  -4   9       11.84       10.10      1.60 o
  -5  -4   9       60.11       55.20      2.62 o
  -4  -4   9      460.98      449.56      8.15 o
  -3  -4   9      199.64      203.31      3.86 o
  -2  -4   9       11.43        9.02      0.71 o
  -1  -4   9       41.72       33.73      1.11 o
   0  -4   9       84.44       79.85      1.49 o
   1  -4   9      934.01      953.21     10.48 o
   2  -4   9        1.50        2.36      0.42 o
   3  -4   9      107.53      108.19      2.02 o
   4  -4   9      129.68      125.18      2.80 o
   5  -4   9      116.40      125.63      3.39 o
   6  -4   9       41.24       42.78      1.99 o
   7  -4   9        1.17       -0.57      1.18 o
   8  -4   9       25.56       24.58      2.77 o
   9  -4   9        2.04        3.72      2.32 o
  -9  -3   9        4.03        5.16      2.21 o
  -8  -3   9        7.68        8.70      2.18 o
  -7  -3   9       41.71       41.54      4.74 o
  -6  -3   9       33.68       30.38      2.18 o
  -5  -3   9      108.53      104.53      3.62 o
  -4  -3   9       53.46       52.83      1.88 o
  -3  -3   9     1027.80      982.41     12.77 o
  -2  -3   9      392.21      413.17      5.48 o
  -1  -3   9       45.96       51.70      1.22 o
   0  -3   9      268.03      254.27      3.58 o
   1  -3   9      645.39      646.15      7.33 o
   2  -3   9      771.98      798.75      9.08 o
   3  -3   9      512.03      486.02      7.74 o
   4  -3   9       16.12       19.18      0.88 o
   5  -3   9      265.99      274.17      5.17 o
   6  -3   9        7.55        6.71      1.11 o
   7  -3   9       88.07       81.34      4.57 o
   8  -3   9        3.45        1.05      1.70 o
   9  -3   9        0.70        2.07      1.94 o
  -9  -2   9       11.41        7.73      2.45 o
  -8  -2   9       10.89        9.41      2.15 o
  -7  -2   9       34.26       31.42      2.84 o
  -6  -2   9       62.59       59.96      2.74 o
  -5  -2   9      235.16      246.13      5.30 o
  -4  -2   9       28.91       26.41      1.33 o
  -3  -2   9       12.28       13.48      0.84 o
  -2  -2   9      469.30      446.31     10.14 o
  -1  -2   9        9.07       10.36      0.62 o
   0  -2   9      270.27      283.45      3.63 o
   1  -2   9      489.79      491.38      8.47 o
   2  -2   9       26.39       26.52      0.84 o
   3  -2   9     1077.14     1067.09     11.64 o
   4  -2   9       25.79       21.09      0.84 o
   5  -2   9      189.24      195.31      4.07 o
   6  -2   9      131.47      132.33      3.02 o
   7  -2   9       52.99       51.36      3.75 o
   8  -2   9       60.08       65.71      4.48 o
   9  -2   9       42.78       35.51      3.77 o
  10  -2   9        6.17        7.92      2.97 o
  -9  -1   9        7.44        7.74      2.81 o
  -8  -1   9        2.68        2.67      1.67 o
  -7  -1   9       72.53       71.73      2.82 o
  -6  -1   9        0.86        0.58      0.96 o
  -5  -1   9       21.76       18.48      1.87 o
  -4  -1   9       48.84       42.79      1.75 o
  -3  -1   9       52.77       53.07      2.07 o
  -2  -1   9       44.38       47.86      1.60 o
  -1  -1   9       43.19       49.86      1.58 o
   0  -1   9       10.95       11.34      0.63 o
   1  -1   9      302.06      316.14      3.74 o
   2  -1   9        2.19        2.29      0.42 o
   3  -1   9      734.24      746.43      8.55 o
   4  -1   9       82.15       83.79      1.53 o
   5  -1   9       31.98       33.61      1.22 o
   6  -1   9       98.02       97.19      3.07 o
   7  -1   9       31.62       33.87      2.08 o
   8  -1   9        0.65        0.39      1.09 o
   9  -1   9       21.91       24.47      3.32 o
  10  -1   9       40.93       38.00      4.30 o
  -9   0   9       38.05       52.12      5.06 o
  -8   0   9       13.75       10.56      1.82 o
  -7   0   9      106.76      102.25      3.35 o
  -6   0   9       23.70       21.91      1.84 o
  -5   0   9      171.66      171.28      4.09 o
  -4   0   9       50.96       51.72      1.59 o
  -3   0   9        0.89       -0.03      0.44 o
  -2   0   9        0.05        0.13      0.30 o
  -1   0   9      187.21      178.71      2.66 o
   0   0   9        0.47        2.27      0.42 o
   1   0   9       34.93       36.00      0.90 o
   2   0   9        6.43        4.15      0.45 o
   3   0   9        1.79        1.10      0.43 o
   4   0   9        0.94        0.78      0.44 o
   5   0   9      159.52      160.80      2.82 o
   6   0   9       23.89       17.20      1.31 o
   7   0   9       62.39       63.60      2.45 o
   8   0   9       10.48       11.61      1.63 o
   9   0   9       80.63       79.10      3.63 o
  10   0   9        0.00       -0.40      2.39 o
  -9   1   9       65.71       71.39      5.42 o
  -8   1   9        8.26        7.02      1.95 o
  -7   1   9       40.59       42.88      2.22 o
  -6   1   9        4.97        7.14      1.20 o
  -5   1   9      122.29      116.83      3.21 o
  -4   1   9      247.60      247.03      4.58 o
  -3   1   9        0.99        0.82      0.41 o
  -2   1   9      116.19      101.91      2.01 o
  -1   1   9      254.73      298.34      3.57 o
   0   1   9      451.61      530.59      6.64 o
   1   1   9      346.85      322.47      3.83 o
   2   1   9       11.61       17.69      0.70 o
   3   1   9       24.98       24.13      0.84 o
   4   1   9       19.89       18.16      0.82 o
   5   1   9      178.33      176.98      3.12 o
   6   1   9       10.67       10.27      1.21 o
   7   1   9       96.97       85.07      4.52 o
   8   1   9       12.04        5.93      1.50 o
   9   1   9      107.39      110.56      4.56 o
  10   1   9        0.06       -0.66      2.73 o
  -9   2   9       20.50       20.11      2.56 o
  -8   2   9        0.37        1.75      1.60 o
  -7   2   9       11.74       13.55      1.75 o
  -6   2   9        6.04        4.54      1.65 o
  -5   2   9       73.79       76.63      2.55 o
  -4   2   9        3.73        2.83      0.60 o
  -3   2   9      232.13      207.26      3.19 o
  -2   2   9       16.78       14.11      0.65 o
  -1   2   9      613.33      608.90      9.02 o
   0   2   9      191.70      168.40      2.18 o
   1   2   9      336.79      358.23      4.46 o
   2   2   9       33.86       52.97      1.22 o
   3   2   9        6.14        8.15      0.58 o
   4   2   9       11.85        9.48      0.61 o
   5   2   9      399.53      392.15      6.34 o
   6   2   9        0.70       -0.71      0.71 o
   7   2   9       26.68       29.12      1.91 o
   8   2   9        1.65        1.66      1.08 o
   9   2   9       60.61       66.81      6.57 o
  10   2   9        3.93        4.31      2.52 o
  -8   3   9        0.11        0.99      1.69 o
  -7   3   9        4.35        3.01      1.52 o
  -6   3   9       32.39       27.35      1.93 o
  -5   3   9      129.52      125.85      2.97 o
  -4   3   9        0.02        1.22      0.70 o
  -3   3   9      942.20      940.42     12.27 o
  -2   3   9      144.44      150.30      2.79 o
  -1   3   9      723.95      742.80      7.98 o
   0   3   9      421.60      424.10      4.85 o
   1   3   9      291.75      317.24      3.81 o
   2   3   9       96.78       97.05      1.85 o
   3   3   9      447.25      450.38      5.53 o
   4   3   9        8.34        5.88      0.73 o
   5   3   9      321.96      319.85      6.14 o
   6   3   9      123.48      100.85      2.90 o
   7   3   9        0.54       -0.88      0.88 o
   8   3   9        1.22        1.50      1.09 o
   9   3   9        6.23        6.61      1.52 o
  10   3   9        3.20        5.06      2.45 o
  11   3   9        0.16       -2.30      2.77 o
  -8   4   9        2.08        0.20      2.79 o
  -7   4   9       40.37       47.48      3.09 o
  -6   4   9        4.30        5.01      1.50 o
  -5   4   9      121.51      122.08      2.96 o
  -4   4   9        8.96        9.99      0.93 o
  -3   4   9      241.37      234.61      3.88 o
  -2   4   9        0.72        2.74      0.61 o
  -1   4   9      624.67      651.66      7.59 o
   0   4   9       23.93       21.94      0.81 o
   1   4   9      181.18      154.49      2.57 o
   2   4   9       23.74       27.83      0.99 o
   3   4   9       37.03       30.63      1.06 o
   4   4   9       60.81       63.71      1.72 o
   5   4   9       21.74       21.74      1.47 o
   6   4   9       38.10       29.47      1.71 o
   7   4   9        9.91        9.44      1.26 o
   8   4   9        6.66        1.27      1.32 o
   9   4   9        1.97        1.40      2.35 o
  10   4   9       89.59       96.46      6.78 o
  11   4   9        4.59        0.18      3.35 o
  -7   5   9       12.12       14.21      3.55 o
  -6   5   9        6.48        7.79      1.31 o
  -5   5   9       49.63       48.52      2.36 o
  -4   5   9        0.03        1.18      0.67 o
  -3   5   9      303.61      297.60      5.22 o
  -2   5   9        5.43        5.34      0.69 o
  -1   5   9      104.15      107.16      1.93 o
   0   5   9       48.15       47.13      1.18 o
   1   5   9      287.49      284.37      3.83 o
   2   5   9       74.68       81.29      1.69 o
   3   5   9      213.50      209.26      3.81 o
   4   5   9       10.92       13.07      0.91 o
   5   5   9      120.39      113.56      3.23 o
   6   5   9       19.99       20.50      1.59 o
   7   5   9        2.03        0.37      1.15 o
   8   5   9        8.51        8.26      1.93 o
   9   5   9        9.45        9.82      2.26 o
  10   5   9       12.86       15.80      2.73 o
  -7   6   9        0.03       -2.36      2.36 o
  -6   6   9       15.72       21.14      4.81 o
  -5   6   9       20.89       22.62      2.58 o
  -4   6   9        5.38        4.13      1.11 o
  -3   6   9       18.29       15.02      1.14 o
  -2   6   9        9.82        9.24      1.18 o
  -1   6   9      174.81      168.81      3.10 o
   0   6   9        0.43        0.81      0.58 o
   1   6   9        4.25        4.80      0.74 o
   2   6   9        0.43       -0.19      0.64 o
   3   6   9      299.98      269.43      4.75 o
   4   6   9        0.20        0.95      0.70 o
   5   6   9      225.46      241.63      5.21 o
   6   6   9       43.61       44.07      2.59 o
   7   6   9        0.59       -2.03      2.03 o
   8   6   9      108.06      105.07     12.04 o
   9   6   9        1.40        2.95      1.77 o
  10   6   9        1.70        3.01      2.20 o
  -6   7   9        6.76        9.32      2.84 o
  -5   7   9       12.23        9.69      2.17 o
  -4   7   9       10.93       10.57      1.34 o
  -3   7   9        1.09        1.65      0.95 o
  -2   7   9       99.56      101.97      2.63 o
  -1   7   9       90.85       86.18      2.67 o
   0   7   9       88.48       82.79      2.34 o
   1   7   9      132.29      123.86      2.64 o
   2   7   9      215.54      221.58      3.95 o
   3   7   9       72.68       74.26      2.79 o
   4   7   9        2.05        1.69      1.02 o
   5   7   9       25.34       27.98      2.20 o
   6   7   9      135.76      119.73      4.29 o
   7   7   9        0.61       -1.35      1.35 o
   8   7   9        4.61        0.20      1.73 o
   9   7   9        0.02       -1.64      1.64 o
  10   7   9        0.23        3.69      2.27 o
  -5   8   9        1.14       -0.45      3.56 o
  -4   8   9        6.39        4.63      2.22 o
  -3   8   9        1.89        1.70      0.82 o
  -2   8   9       12.92       12.53      1.42 o
  -1   8   9       28.04       31.47      1.73 o
   0   8   9       15.88       18.53      1.29 o
   1   8   9       38.35       28.85      1.54 o
   2   8   9        1.78        1.62      0.86 o
   3   8   9       74.16       74.69      3.47 o
   4   8   9       74.04       73.85      2.82 o
   5   8   9        0.91        1.35      1.29 o
   6   8   9        1.87        0.93      2.05 o
   7   8   9        5.74        5.03      1.97 o
   8   8   9        3.37        0.33      2.33 o
   9   8   9       10.56        9.82      2.61 o
  10   8   9        7.63        8.59      4.17 o
  -5   9   9        0.28        0.05      2.07 o
  -4   9   9        0.65        2.06      1.95 o
  -3   9   9        6.38        6.13      1.99 o
  -2   9   9       32.88       43.51      2.33 o
  -1   9   9        1.38        2.53      1.11 o
   0   9   9        2.23        1.88      1.20 o
   1   9   9        2.61        4.86      1.03 o
   2   9   9       16.53       19.37      1.44 o
   3   9   9        1.77        0.78      0.90 o
   4   9   9       13.13       13.46      1.97 o
   5   9   9      110.58      109.54     13.23 o
   6   9   9        0.11        0.46      1.56 o
   7   9   9        4.30        4.12      2.45 o
   8   9   9        8.59        5.35      2.18 o
   9   9   9       40.85       44.84      6.79 o
  -3  10   9        0.62        2.61      1.79 o
  -2  10   9       11.02       10.92      2.25 o
  -1  10   9       35.02       37.66      3.36 o
   0  10   9        0.11        0.06      1.11 o
   1  10   9        5.17        4.86      1.19 o
   2  10   9       68.87       72.30      3.11 o
   3  10   9        1.79        1.60      1.11 o
   4  10   9       22.62       31.83      2.42 o
   5  10   9        0.21        0.53      1.30 o
   6  10   9       12.44       18.58      4.94 o
   7  10   9       45.70       47.79      4.93 o
   8  10   9        0.27       -0.08      2.12 o
  -2  11   9        1.97        4.22      2.13 o
  -1  11   9        1.40       -0.59      1.65 o
   0  11   9       23.47       22.75      2.03 o
   1  11   9       10.10       13.94      1.83 o
   2  11   9       24.52       25.61      2.47 o
   3  11   9        0.98        0.66      1.35 o
   4  11   9       13.98       14.19      1.96 o
   5  11   9        5.78        5.76      1.71 o
   6  11   9        1.83        2.33      1.66 o
   7  11   9       13.01       17.44      2.49 o
   0  12   9        3.18        3.18      2.25 o
   1  12   9       27.07       33.02      3.58 o
   2  12   9       19.19       20.14      2.18 o
   3  12   9        2.48        4.18      1.77 o
   4  12   9        4.47        2.43      2.40 o
   5  12   9        6.14        3.61      2.16 o
   6  12   9        1.38        1.11      2.41 o
  -3 -12  10        8.68       12.00      3.66 o
  -2 -12  10       11.16       12.18      3.41 o
  -1 -12  10        4.33        8.23      2.97 o
  -5 -11  10        0.30        0.47      2.99 o
  -4 -11  10        0.84       -1.12      1.98 o
  -3 -11  10       18.79       20.22      3.94 o
  -2 -11  10        0.36        0.45      2.36 o
  -1 -11  10        6.91        6.60      2.72 o
   0 -11  10        6.10        6.94      2.48 o
   1 -11  10        1.85        2.93      1.73 o
   2 -11  10        0.38       -1.54      2.03 o
  -7 -10  10        0.68        1.52      3.48 o
  -6 -10  10        4.06        2.97      2.34 o
  -5 -10  10       10.58        6.53      2.83 o
  -4 -10  10        2.07       -0.27      2.03 o
  -3 -10  10        2.66        2.81      1.62 o
  -2 -10  10        4.60        4.34      1.53 o
  -1 -10  10      106.91      109.44      7.74 o
   0 -10  10        0.75        0.92      1.85 o
   1 -10  10        9.66       12.62      1.70 o
   2 -10  10        6.27        6.53      1.92 o
   3 -10  10       10.65        6.60      1.96 o
   4 -10  10       27.15       23.31      2.45 o
  -7  -9  10        4.46        6.44      2.46 o
  -6  -9  10        1.66        0.28      2.53 o
  -5  -9  10        2.08        0.79      1.66 o
  -4  -9  10        0.62        0.13      1.06 o
  -3  -9  10        9.31       12.26      1.95 o
  -2  -9  10        1.47        2.34      1.35 o
  -1  -9  10       25.02       24.87      1.85 o
   0  -9  10       43.82       45.74      2.47 o
   1  -9  10       14.71       14.86      2.26 o
   2  -9  10       34.20       37.21      2.53 o
   3  -9  10        9.47       11.95      1.90 o
   4  -9  10        0.32        0.58      1.34 o
   5  -9  10        0.13        2.12      1.34 o
  -8  -8  10        0.43        1.05      2.33 o
  -7  -8  10        2.72        2.34      2.21 o
  -6  -8  10       16.21       16.62      2.70 o
  -5  -8  10       38.32       38.27     10.42 o
  -4  -8  10        4.82        5.77      1.22 o
  -3  -8  10        8.10        9.04      1.19 o
  -2  -8  10       18.29       17.97      1.61 o
  -1  -8  10       10.34       11.23      1.41 o
   0  -8  10       54.58       55.61      3.41 o
   1  -8  10       39.81       40.53      2.18 o
   2  -8  10       38.70       38.97      2.03 o
   3  -8  10        7.44        7.36      1.77 o
   4  -8  10       12.49       16.54      1.46 o
   5  -8  10       27.10       29.19      1.81 o
   6  -8  10       16.34       19.14      2.14 o
  -8  -7  10        5.67        3.50      4.25 o
  -7  -7  10        8.78        6.52      2.30 o
  -6  -7  10        1.38       -1.00      1.54 o
  -5  -7  10        3.33        1.04      3.31 o
  -4  -7  10        4.22        4.04      1.07 o
  -3  -7  10       22.61       23.39      2.06 o
  -2  -7  10      133.39      131.22      3.69 o
  -1  -7  10        0.01        0.71      0.58 o
   0  -7  10      151.43      143.87      3.48 o
   1  -7  10      106.90      108.59      2.66 o
   2  -7  10       66.29       66.40      2.46 o
   3  -7  10        2.94        2.27      0.92 o
   4  -7  10        6.48        5.51      1.87 o
   5  -7  10       48.63       52.57      2.50 o
   6  -7  10        0.81        1.38      0.99 o
   7  -7  10       19.97       22.44      2.41 o
  -9  -6  10        0.37        1.52      3.52 o
  -8  -6  10        0.70       -1.70      1.70 o
  -7  -6  10       25.44       25.92      3.12 o
  -6  -6  10        0.80        1.68      1.69 o
  -5  -6  10        7.12        3.69      1.40 o
  -4  -6  10       79.86       77.93      2.68 o
  -3  -6  10       81.58       86.17      2.42 o
  -2  -6  10        4.30        3.30      0.71 o
  -1  -6  10       43.97       42.95      1.26 o
   0  -6  10      188.63      178.21      2.81 o
   1  -6  10      134.18      134.80      2.51 o
   2  -6  10       72.45       76.26      2.59 o
   3  -6  10       30.96       31.34      1.93 o
   4  -6  10        9.84       10.39      1.10 o
   5  -6  10       54.28       49.71      2.46 o
   6  -6  10        0.02       -0.97      0.97 o
   7  -6  10        8.79        9.14      1.92 o
   8  -6  10        0.72        1.70      1.81 o
  -9  -5  10        3.68        2.32      2.37 o
  -8  -5  10        0.36        0.51      1.93 o
  -7  -5  10       74.07       74.51      7.20 o
  -6  -5  10        3.53        4.17      3.04 o
  -5  -5  10      278.09      271.59      6.85 o
  -4  -5  10       43.84       42.67      2.04 o
  -3  -5  10       21.06       19.96      1.39 o
  -2  -5  10       70.61       62.98      1.95 o
  -1  -5  10      246.98      221.49      3.43 o
   0  -5  10       18.15       17.84      0.82 o
   1  -5  10       66.82       66.93      1.61 o
   2  -5  10       59.40       57.45      1.45 o
   3  -5  10        7.11        5.68      1.23 o
   4  -5  10       50.61       56.37      2.16 o
   5  -5  10       21.28       23.26      1.55 o
   6  -5  10      118.98      115.61      3.40 o
   7  -5  10       29.46       28.68      2.92 o
   8  -5  10        0.85        0.83      1.72 o
  -9  -4  10       11.08        8.36      4.23 o
  -8  -4  10        0.36        0.68      1.74 o
  -7  -4  10       37.42       41.99      5.04 o
  -6  -4  10        0.02        1.24      2.46 o
  -5  -4  10        4.13        8.27      1.55 o
  -4  -4  10      131.14      132.17      3.49 o
  -3  -4  10       89.58       94.02      4.64 o
  -2  -4  10      329.67      313.28      6.56 o
  -1  -4  10        5.95        6.01      0.70 o
   0  -4  10       81.53       76.89      1.65 o
   1  -4  10       17.21       20.36      0.78 o
   2  -4  10       63.12       60.69      1.38 o
   3  -4  10      168.34      160.08      2.69 o
   4  -4  10      137.82      139.07      3.13 o
   5  -4  10       36.13       27.92      1.68 o
   6  -4  10      372.55      336.02      7.35 o
   7  -4  10       14.85       11.75      2.19 o
   8  -4  10        2.89        3.99      1.96 o
   9  -4  10        0.99       -0.45      2.39 o
  -9  -3  10        0.96        3.31      2.33 o
  -8  -3  10        3.87        1.46      1.74 o
  -7  -3  10       56.32       51.50      3.74 o
  -6  -3  10        3.26        1.01      1.95 o
  -5  -3  10       24.49       25.20      3.43 o
  -4  -3  10      146.21      139.43      3.56 o
  -3  -3  10      141.35      132.99      2.99 o
  -2  -3  10        0.46        0.00      0.59 o
  -1  -3  10       30.01       30.78      1.03 o
   0  -3  10        0.17        0.53      0.44 o
   1  -3  10      422.37      410.90      5.56 o
   2  -3  10       76.47       68.85      1.34 o
   3  -3  10        0.03        0.71      0.44 o
   4  -3  10      176.90      170.29      2.87 o
   5  -3  10       26.70       18.56      1.07 o
   6  -3  10      127.34      126.76      3.70 o
   7  -3  10        8.72        9.62      2.46 o
   8  -3  10       18.96       20.05      2.70 o
   9  -3  10        5.91        5.42      2.19 o
  -9  -2  10        3.12        7.82      2.51 o
  -8  -2  10        9.07        9.71      2.29 o
  -7  -2  10        5.43        1.88      1.55 o
  -6  -2  10       30.96       31.26      2.21 o
  -5  -2  10       45.54       39.90      3.35 o
  -4  -2  10       97.27      105.86      2.69 o
  -3  -2  10        4.08        4.02      0.73 o
  -2  -2  10        0.24       -0.47      0.47 o
  -1  -2  10       42.35       48.25      1.25 o
   0  -2  10        3.57        1.81      0.43 o
   1  -2  10        0.17       -0.02      0.38 o
   2  -2  10      209.01      215.96      2.96 o
   3  -2  10       66.73       66.03      1.42 o
   4  -2  10      225.62      230.87      3.67 o
   5  -2  10       82.33       71.65      1.90 o
   6  -2  10        1.53        2.69      0.83 o
   7  -2  10       13.68       11.80      1.74 o
   8  -2  10       23.59       29.11      3.23 o
   9  -2  10        1.30        4.35      2.27 o
  -9  -1  10        5.48        6.85      3.12 o
  -8  -1  10       21.16       24.46      2.84 o
  -7  -1  10       11.59       10.23      2.61 o
  -6  -1  10      161.29      160.32      4.26 o
  -5  -1  10        0.12        0.30      0.91 o
  -4  -1  10        5.86        5.44      0.86 o
  -3  -1  10       17.52       14.56      1.03 o
  -2  -1  10      128.66      127.32      2.61 o
  -1  -1  10      315.41      334.18      5.01 o
   0  -1  10        5.15        2.33      0.46 o
   1  -1  10       72.67       70.14      1.40 o
   2  -1  10     1264.53     1236.71     14.51 o
   3  -1  10       27.01       29.21      0.98 o
   4  -1  10       99.50       97.31      2.41 o
   5  -1  10        0.91        0.33      0.58 o
   6  -1  10       67.47       54.97      1.95 o
   7  -1  10       32.80       30.35      3.89 o
   8  -1  10      126.98      136.94      6.96 o
   9  -1  10       21.36       22.66      3.10 o
  10  -1  10       55.31       65.17      5.31 o
  -9   0  10        0.17        3.75      2.70 o
  -8   0  10       23.73       23.54     10.13 o
  -7   0  10        6.84        3.66      1.42 o
  -6   0  10      261.89      239.56      5.45 o
  -5   0  10       26.81       22.47      2.06 o
  -4   0  10       92.52       87.27      3.74 o
  -3   0  10      134.01      129.37      2.90 o
  -2   0  10      136.85      143.96      2.35 o
  -1   0  10       45.59       47.21      1.27 o
   0   0  10      861.92      870.77     12.28 o
   1   0  10       17.11       25.70      0.95 o
   2   0  10        5.64        7.69      0.56 o
   3   0  10        0.18       -0.39      0.39 o
   4   0  10      721.71      679.62      9.40 o
   5   0  10      143.77      144.20      2.72 o
   6   0  10        2.88        3.16      0.81 o
   7   0  10       15.64       12.62      1.57 o
   8   0  10      126.48      137.82      4.86 o
   9   0  10       53.67       65.91      3.35 o
  10   0  10        3.82        4.08      2.61 o
  -9   1  10        0.09       -2.48      2.48 o
  -8   1  10       43.54       55.42      4.95 o
  -7   1  10        6.10        5.26      1.49 o
  -6   1  10      116.72      127.15      3.67 o
  -5   1  10        4.24        3.05      1.09 o
  -4   1  10        0.04        0.10      0.64 o
  -3   1  10       82.79       88.27      1.82 o
  -2   1  10      209.13      221.64      3.31 o
  -1   1  10       52.01       56.81      1.47 o
   0   1  10     1455.93     1499.89     16.94 o
   1   1  10      346.50      350.78      5.96 o
   2   1  10      156.28      141.91      2.29 o
   3   1  10       73.90       69.13      1.46 o
   4   1  10      203.29      191.70      3.42 o
   5   1  10      586.08      558.53      8.59 o
   6   1  10      152.43      146.06      3.45 o
   7   1  10       30.80       30.78      1.94 o
   8   1  10       70.05       69.30      3.49 o
   9   1  10        0.59        0.56      1.43 o
  10   1  10        9.81       10.79      3.23 o
  -8   2  10       35.48       40.44      3.31 o
  -7   2  10        0.63       -0.75      1.32 o
  -6   2  10       92.84      102.42      3.28 o
  -5   2  10        0.03       -0.06      0.90 o
  -4   2  10      117.48      121.37      2.37 o
  -3   2  10       51.55       53.52      1.58 o
  -2   2  10      346.79      353.44      4.89 o
  -1   2  10        1.92        1.63      0.46 o
   0   2  10      159.40      147.94      2.15 o
   1   2  10       64.95       84.03      1.62 o
   2   2  10        5.70        4.40      0.52 o
   3   2  10       18.68       14.70      0.74 o
   4   2  10       41.11       36.66      1.16 o
   5   2  10      157.09      154.39      4.04 o
   6   2  10       20.34       22.21      1.45 o
   7   2  10      122.59      107.40      3.58 o
   8   2  10       24.69       31.83      3.11 o
   9   2  10        3.35        4.91      3.41 o
  10   2  10       29.46       33.92      5.20 o
  -8   3  10        6.61        4.83      1.87 o
  -7   3  10        6.38        8.30      1.90 o
  -6   3  10       62.37       58.49      2.83 o
  -5   3  10       36.01       36.48      1.69 o
  -4   3  10      392.47      393.47      5.95 o
  -3   3  10       20.35       23.17      1.14 o
  -2   3  10      548.01      536.43      6.96 o
  -1   3  10        1.21        1.03      0.45 o
   0   3  10      344.69      354.02      4.52 o
   1   3  10       45.29       54.77      1.27 o
   2   3  10       37.79       32.60      1.09 o
   3   3  10        4.21        2.87      0.59 o
   4   3  10      511.79      479.42      6.90 o
   5   3  10       81.66       68.99      2.09 o
   6   3  10      350.75      335.41      6.56 o
   7   3  10        1.13        0.39      0.89 o
   8   3  10        2.36       -0.01      1.09 o
   9   3  10        0.09       -0.18      1.49 o
  10   3  10        1.82        1.34      2.21 o
  -8   4  10        0.01        0.78      2.99 o
  -7   4  10        1.34       -1.14      1.36 o
  -6   4  10       23.16       23.59      2.29 o
  -5   4  10        4.00        4.37      1.04 o
  -4   4  10       54.98       51.83      1.73 o
  -3   4  10       61.87       58.64      1.75 o
  -2   4  10     1207.35     1244.35     15.95 o
  -1   4  10       18.80       17.99      0.92 o
   0   4  10      193.99      209.86      2.84 o
   1   4  10        3.96        2.42      0.54 o
   2   4  10       93.25      101.55      2.00 o
   3   4  10      251.67      234.05      3.89 o
   4   4  10       34.16       39.37      1.47 o
   5   4  10        2.99        0.33      0.78 o
   6   4  10       35.10       37.24      1.94 o
   7   4  10        0.31       -0.20      0.90 o
   8   4  10       35.43       35.25      2.60 o
   9   4  10       61.54       70.20      4.08 o
  10   4  10        3.80        5.46      2.83 o
  -7   5  10        0.21       -2.32      2.83 o
  -6   5  10       12.26       15.33      2.08 o
  -5   5  10       17.21       14.52      1.63 o
  -4   5  10      103.82      108.35      3.09 o
  -3   5  10        2.56        2.46      0.84 o
  -2   5  10        3.40        2.13      0.68 o
  -1   5  10        8.88        4.46      0.79 o
   0   5  10       11.74       10.56      0.74 o
   1   5  10        2.12        0.87      0.64 o
   2   5  10       82.38       74.31      2.72 o
   3   5  10       17.27       19.34      1.01 o
   4   5  10      185.02      195.19      3.56 o
   5   5  10       20.61       21.24      1.35 o
   6   5  10       34.11       34.05      2.46 o
   7   5  10       13.74       13.20      1.73 o
   8   5  10        6.07        5.91      1.84 o
   9   5  10        0.47       -1.09      1.57 o
  10   5  10        0.21       -0.61      1.91 o
  -7   6  10        0.01        2.61      3.19 o
  -6   6  10        1.47        1.88      1.91 o
  -5   6  10        1.75        3.09      2.30 o
  -4   6  10       23.34       24.93      1.88 o
  -3   6  10        3.14        1.59      0.84 o
  -2   6  10        0.76       -0.70      0.70 o
  -1   6  10       54.60       59.25      1.76 o
   0   6  10        3.41        5.97      0.80 o
   1   6  10        8.66       12.68      1.00 o
   2   6  10      262.53      242.02      4.61 o
   3   6  10       28.02       23.25      1.80 o
   4   6  10     1106.16     1062.77     15.52 o
   5   6  10        7.29        6.91      1.07 o
   6   6  10       36.70       29.73      3.12 o
   7   6  10       16.19       19.96      3.17 o
   8   6  10       15.42       15.93      2.59 o
   9   6  10        4.45        1.93      1.85 o
  10   6  10        4.29        7.91      2.69 o
  -6   7  10        0.25        1.29      2.83 o
  -5   7  10        3.08        1.37      1.86 o
  -4   7  10        0.65        0.33      0.96 o
  -3   7  10       20.32       16.96      1.73 o
  -2   7  10      147.25      146.37      3.36 o
  -1   7  10       98.93      100.13      2.66 o
   0   7  10      155.51      147.81      3.36 o
   1   7  10       48.37       52.78      1.77 o
   2   7  10      289.42      277.52      5.22 o
   3   7  10      110.25      100.34      3.17 o
   4   7  10       19.23       22.61      2.02 o
   5   7  10        7.30        6.95      1.52 o
   6   7  10      115.07      109.10      5.11 o
   7   7  10        0.20       -0.46      1.54 o
   8   7  10       37.56       43.40      3.71 o
   9   7  10        0.08       -1.42      1.62 o
  10   7  10        3.83        6.60      3.52 o
  -5   8  10        8.23        9.37      2.24 o
  -4   8  10        9.07        9.68      2.23 o
  -3   8  10        0.31       -0.47      0.98 o
  -2   8  10        1.57        2.62      1.14 o
  -1   8  10        1.55        1.88      0.97 o
   0   8  10       28.60       25.94      1.52 o
   1   8  10        0.01       -0.30      0.77 o
   2   8  10       74.61       75.74      2.46 o
   3   8  10        4.03        6.19      1.12 o
   4   8  10        2.66        1.18      1.23 o
   5   8  10       48.76       40.41      3.61 o
   6   8  10        2.72        2.87      1.73 o
   7   8  10        6.73        6.45      2.21 o
   8   8  10       25.04       21.49      3.09 o
   9   8  10        3.19        7.84      2.55 o
  -4   9  10        1.14        1.98      1.92 o
  -3   9  10       11.05       12.86      2.34 o
  -2   9  10       15.56       15.84      1.64 o
  -1   9  10       30.40       34.44      2.26 o
   0   9  10        5.36        5.59      1.20 o
   1   9  10       34.94       35.97      1.82 o
   2   9  10        1.85        0.58      0.92 o
   3   9  10        8.34        9.32      1.35 o
   4   9  10       13.46       11.03      1.68 o
   5   9  10        3.64        2.87      2.02 o
   6   9  10       17.59       17.55      2.73 o
   7   9  10        6.07        6.54      2.19 o
   8   9  10       14.93       21.68      3.14 o
   9   9  10        5.10       -0.18      3.52 o
  -3  10  10        7.12        9.79      5.17 o
  -2  10  10       44.86       51.89      3.93 o
  -1  10  10        7.87       10.00      1.59 o
   0  10  10        0.89        0.41      1.30 o
   1  10  10       10.99       11.88      1.75 o
   2  10  10        2.91        3.68      1.26 o
   3  10  10        0.38        2.41      1.31 o
   4  10  10       18.70       15.37      2.00 o
   5  10  10       35.40       41.45      3.10 o
   6  10  10       29.27       26.04      5.68 o
   7  10  10        9.88        7.10      2.89 o
   8  10  10        7.04       10.69      3.86 o
  -2  11  10        1.19        4.02      2.26 o
  -1  11  10        2.70        5.73      2.21 o
   0  11  10       13.92       15.83      1.88 o
   1  11  10        3.86        5.78      1.53 o
   2  11  10        4.80        7.03      1.62 o
   3  11  10        7.82        7.41      2.07 o
   4  11  10        1.48        1.96      2.14 o
   5  11  10       29.70       25.55      3.34 o
   6  11  10        7.21        6.32      1.99 o
   7  11  10        0.47        0.81      2.36 o
   0  12  10        0.44       -2.99      2.99 o
   1  12  10        0.62       -2.01      2.01 o
   2  12  10        9.49       11.60      2.27 o
   3  12  10       32.14       25.10      2.90 o
   4  12  10        0.00       -0.06      1.90 o
   5  12  10        0.00       -1.55      1.71 o
  -5 -11  11        0.27        0.16      3.21 o
  -4 -11  11        0.00        1.98      2.52 o
  -3 -11  11        0.19       -0.29      1.64 o
  -2 -11  11        0.16       -1.61      2.52 o
  -1 -11  11        3.47        4.37      2.72 o
   0 -11  11       16.50       24.27      3.43 o
   1 -11  11       12.00        9.61      2.85 o
  -6 -10  11        5.05        5.77      2.73 o
  -5 -10  11        8.45        6.04      3.01 o
  -4 -10  11        4.61        5.20      2.54 o
  -3 -10  11        3.63        3.77      1.75 o
  -2 -10  11       19.07       17.62      2.16 o
  -1 -10  11        1.57        0.99      2.49 o
   0 -10  11        6.18        4.01      2.27 o
   1 -10  11        3.97        1.14      1.94 o
   2 -10  11        3.41        2.59      1.92 o
   3 -10  11        1.33       -1.29      1.76 o
  -7  -9  11        0.37       -1.61      3.08 o
  -6  -9  11        0.03        2.80      2.18 o
  -5  -9  11        0.27        2.07      1.77 o
  -4  -9  11        0.03       -1.26      1.26 o
  -3  -9  11        0.84        0.94      1.60 o
  -2  -9  11       48.12       43.71      2.94 o
  -1  -9  11        0.40        0.52      1.14 o
   0  -9  11       46.75       52.45      4.56 o
   1  -9  11        5.30        4.69      1.61 o
   2  -9  11        6.35        7.63      1.92 o
   3  -9  11        0.18       -0.69      1.36 o
   4  -9  11        8.06        9.99      1.90 o
   5  -9  11       11.27       10.35      1.90 o
  -8  -8  11        0.51        0.94      3.50 o
  -7  -8  11       30.61       29.62      3.55 o
  -6  -8  11        4.99        4.68      2.07 o
  -5  -8  11        1.79        0.58      1.67 o
  -4  -8  11       90.03       91.53      3.11 o
  -3  -8  11        8.15        7.40      1.18 o
  -2  -8  11        4.37        3.80      1.21 o
  -1  -8  11       21.76       16.47      1.57 o
   0  -8  11      111.91      121.18      3.62 o
   1  -8  11       70.98       77.48      4.11 o
   2  -8  11        7.31        4.83      3.39 o
   3  -8  11       11.08        9.04      2.63 o
   4  -8  11       57.98       52.93      3.37 o
   5  -8  11        0.44       -0.07      1.29 o
   6  -8  11        0.58        3.06      1.54 o
  -8  -7  11        0.93       -0.27      2.25 o
  -7  -7  11        0.84       -0.59      2.00 o
  -6  -7  11       15.44       15.37      3.19 o
  -5  -7  11       29.51       30.75      2.98 o
  -4  -7  11       80.93       89.08      3.11 o
  -3  -7  11       22.02       24.20      1.65 o
  -2  -7  11        0.01        0.91      0.80 o
  -1  -7  11      135.86      120.85      2.75 o
   0  -7  11        4.70        6.05      1.12 o
   1  -7  11       22.55       20.71      1.46 o
   2  -7  11       11.42        9.34      1.52 o
   3  -7  11        0.45        0.40      1.03 o
   4  -7  11       34.38       38.60      1.98 o
   5  -7  11        2.02        3.08      1.52 o
   6  -7  11       42.03       37.71      2.97 o
   7  -7  11        0.07        1.12      1.74 o
  -8  -6  11        7.28        6.24      2.48 o
  -7  -6  11        2.32        2.26      1.98 o
  -6  -6  11       22.29       20.50      2.73 o
  -5  -6  11       37.85       33.38      3.10 o
  -4  -6  11       39.21       47.43      3.36 o
  -3  -6  11        0.60        0.79      0.88 o
  -2  -6  11        3.60        3.97      0.92 o
  -1  -6  11       22.41       17.71      1.11 o
   0  -6  11        1.01       -0.04      0.54 o
   1  -6  11       61.96       60.59      2.04 o
   2  -6  11        3.14        1.76      0.68 o
   3  -6  11       15.83       11.78      1.23 o
   4  -6  11        0.77       -0.61      0.81 o
   5  -6  11       33.34       29.33      1.75 o
   6  -6  11        0.91        1.52      1.45 o
   7  -6  11        8.83       13.34      2.19 o
  -9  -5  11        0.15        0.76      3.90 o
  -8  -5  11       15.63       13.24      3.11 o
  -7  -5  11        0.39       -2.05      2.05 o
  -6  -5  11       48.00       43.23      6.76 o
  -5  -5  11       12.21       12.85      3.14 o
  -4  -5  11       61.18       62.44      2.71 o
  -3  -5  11        3.26        2.83      0.93 o
  -2  -5  11       15.05       13.59      1.06 o
  -1  -5  11       30.31       29.82      1.24 o
   0  -5  11      142.13      137.80      2.87 o
   1  -5  11        7.74        9.64      1.00 o
   2  -5  11        4.60        4.14      0.78 o
   3  -5  11        1.86        1.98      0.92 o
   4  -5  11        0.66        1.27      1.26 o
   5  -5  11       71.55       74.94      2.66 o
   6  -5  11       25.23       30.15      2.92 o
   7  -5  11       74.39       74.07      4.37 o
   8  -5  11        0.02       -0.09      1.98 o
  -9  -4  11        0.26        2.88      3.70 o
  -8  -4  11       18.72       17.62      2.86 o
  -7  -4  11        9.76       11.14      2.35 o
  -6  -4  11       76.61       77.11      4.27 o
  -5  -4  11       95.41       82.26      3.36 o
  -4  -4  11        0.16       -0.30      0.84 o
  -3  -4  11       27.30       30.05      1.68 o
  -2  -4  11        4.78        4.15      0.82 o
  -1  -4  11        3.18        1.48      0.65 o
   0  -4  11       99.74      105.04      2.23 o
   1  -4  11       20.61       19.67      1.12 o
   2  -4  11      274.77      270.83      4.61 o
   3  -4  11      152.87      150.13      3.30 o
   4  -4  11       39.98       38.16      1.39 o
   5  -4  11      176.85      176.11      4.56 o
   6  -4  11        0.84        3.28      1.30 o
   7  -4  11       10.08       15.88      2.34 o
   8  -4  11       77.33       89.35      5.17 o
  -9  -3  11        2.92        1.90      2.38 o
  -8  -3  11       18.55       18.30      3.26 o
  -7  -3  11        7.29        5.43      1.96 o
  -6  -3  11        6.39       10.93      2.26 o
  -5  -3  11       61.42       52.91      2.71 o
  -4  -3  11       25.74       32.02      2.37 o
  -3  -3  11       34.41       28.76      1.72 o
  -2  -3  11        0.16       -0.62      0.62 o
  -1  -3  11        0.11        1.21      1.09 o
   0  -3  11      204.19      206.61      3.49 o
   1  -3  11      218.01      213.10      3.25 o
   2  -3  11        6.66        6.65      0.56 o
   3  -3  11      184.05      179.21      3.36 o
   4  -3  11      169.91      165.34      3.18 o
   5  -3  11      124.90      114.53      2.78 o
   6  -3  11        0.01       -0.95      1.03 o
   7  -3  11       30.73       26.09      2.94 o
   8  -3  11        3.68        5.09      2.01 o
   9  -3  11       16.65       19.83      3.26 o
  -9  -2  11        1.66        1.72      4.51 o
  -8  -2  11        3.39        5.82      2.06 o
  -7  -2  11       53.43       44.31      3.43 o
  -6  -2  11       39.91       45.59      7.32 o
  -5  -2  11      118.78      112.78      3.92 o
  -4  -2  11        3.68        1.72      1.07 o
  -3  -2  11      417.09      396.21      6.00 o
  -2  -2  11      193.89      204.41      4.36 o
  -1  -2  11       74.43       69.82      1.68 o
   0  -2  11      112.58      108.52      1.93 o
   1  -2  11        6.66        7.82      0.64 o
   2  -2  11       11.01       10.97      0.74 o
   3  -2  11      271.72      261.77      4.22 o
   4  -2  11        7.00        5.42      0.61 o
   5  -2  11        4.59        8.49      0.95 o
   6  -2  11       11.64       12.35      1.20 o
   7  -2  11        4.59        7.24      1.63 o
   8  -2  11       38.99       44.54      3.99 o
   9  -2  11       12.21       11.44      2.68 o
  -9  -1  11        9.71        5.93      3.30 o
  -8  -1  11        3.41        0.67      1.68 o
  -7  -1  11       22.37       18.34      3.60 o
  -6  -1  11        0.56        0.55      1.20 o
  -5  -1  11        0.01       -0.89      0.89 o
  -4  -1  11       13.53       12.94      1.18 o
  -3  -1  11      134.73      128.51      2.96 o
  -2  -1  11       40.72       42.30      1.59 o
  -1  -1  11       41.89       53.58      1.49 o
   0  -1  11      300.10      325.10      4.25 o
   1  -1  11       56.67       58.66      1.34 o
   2  -1  11      229.45      234.60      3.48 o
   3  -1  11        9.17       10.19      0.77 o
   4  -1  11      168.76      168.09      2.99 o
   5  -1  11       22.58       24.41      1.39 o
   6  -1  11       29.35       31.02      2.43 o
   7  -1  11        3.19        6.51      1.17 o
   8  -1  11       50.53       47.39      4.17 o
   9  -1  11       47.23       59.97      4.84 o
  10  -1  11       45.47       42.91      4.80 o
  -9   0  11       11.38       14.97      3.79 o
  -8   0  11        1.07        3.40      2.44 o
  -7   0  11       12.54       11.40      2.58 o
  -6   0  11        3.16        1.08      1.32 o
  -5   0  11      113.60      110.69      3.60 o
  -4   0  11      123.74      105.73      2.79 o
  -3   0  11        0.88        0.30      0.77 o
  -2   0  11        9.05        9.59      0.89 o
  -1   0  11      204.04      196.17      2.99 o
   0   0  11      150.79      167.71      2.78 o
   1   0  11       55.13       52.17      1.46 o
   2   0  11      157.82      157.66      3.63 o
   3   0  11      372.96      348.73      5.20 o
   4   0  11      663.37      656.09      8.95 o
   5   0  11       23.90       23.23      1.21 o
   6   0  11       23.23       19.14      1.32 o
   7   0  11       17.17       20.30      1.69 o
   8   0  11       35.53       30.72      2.41 o
   9   0  11        8.68        3.81      2.48 o
  10   0  11       17.01       13.76      3.26 o
  -8   1  11        3.67        5.80      2.54 o
  -7   1  11       90.54       93.21      5.58 o
  -6   1  11       17.29       16.85      1.66 o
  -5   1  11       50.91       40.74      2.12 o
  -4   1  11      157.39      160.31      3.57 o
  -3   1  11      655.14      635.27      9.57 o
  -2   1  11      275.77      268.59      4.23 o
  -1   1  11      423.50      413.52      6.64 o
   0   1  11       11.17        9.26      1.48 o
   1   1  11      428.50      439.41      6.42 o
   2   1  11      257.99      263.03      3.61 o
   3   1  11        3.11        1.34      0.51 o
   4   1  11      274.46      282.42      4.94 o
   5   1  11        1.33        0.28      0.68 o
   6   1  11        8.72        7.63      0.93 o
   7   1  11       71.60       72.08      2.55 o
   8   1  11        0.75        3.21      1.49 o
   9   1  11        0.05       -0.59      2.09 o
  10   1  11        1.43        5.49      2.74 o
  -8   2  11        2.39        4.77      2.32 o
  -7   2  11       66.62       73.83      4.14 o
  -6   2  11       38.64       37.61      2.16 o
  -5   2  11       19.63       18.93      1.56 o
  -4   2  11        5.59        5.69      0.75 o
  -3   2  11      552.88      548.76      8.49 o
  -2   2  11      199.00      213.00      3.63 o
  -1   2  11      281.37      291.41      4.21 o
   0   2  11       19.82       19.73      0.80 o
   1   2  11      603.24      595.57      7.13 o
   2   2  11        1.15        0.97      0.50 o
   3   2  11      115.80      113.39      2.19 o
   4   2  11      420.63      409.70      6.70 o
   5   2  11        8.56        7.07      0.94 o
   6   2  11      114.16      107.77      2.99 o
   7   2  11       63.97       74.88      3.43 o
   8   2  11       17.49       16.70      2.00 o
   9   2  11       80.08       86.85      4.36 o
  10   2  11        6.62        4.54      1.98 o
  -8   3  11        4.43        1.83      2.27 o
  -7   3  11        0.49        1.09      1.60 o
  -6   3  11        0.50        0.12      1.28 o
  -5   3  11       12.07       12.82      1.24 o
  -4   3  11       17.61       14.46      1.07 o
  -3   3  11       27.89       32.39      1.39 o
  -2   3  11      326.28      338.56      5.23 o
  -1   3  11      392.48      380.09      4.99 o
   0   3  11       18.39       17.66      0.89 o
   1   3  11      157.89      150.96      2.43 o
   2   3  11       93.30       94.74      2.18 o
   3   3  11       82.57       73.40      1.88 o
   4   3  11      488.58      466.75      7.50 o
   5   3  11       94.25       91.96      2.48 o
   6   3  11       19.21       19.21      1.32 o
   7   3  11      114.01      117.23      4.40 o
   8   3  11       46.89       43.92      2.62 o
   9   3  11        0.29        1.41      1.67 o
  10   3  11       28.21       27.34      4.15 o
  -7   4  11        2.72        2.88      1.73 o
  -6   4  11       14.54       15.31      2.16 o
  -5   4  11       15.61       18.66      1.56 o
  -4   4  11       15.58       14.14      1.08 o
  -3   4  11       37.08       36.89      1.63 o
  -2   4  11       18.08       14.82      1.03 o
  -1   4  11      300.49      305.63      5.67 o
   0   4  11       20.70       15.45      0.87 o
   1   4  11       95.79       99.58      2.29 o
   2   4  11       39.76       31.61      1.24 o
   3   4  11      629.18      600.15     10.62 o
   4   4  11      398.74      401.97      6.70 o
   5   4  11      123.01      119.51      2.96 o
   6   4  11       98.24       94.49      2.67 o
   7   4  11      286.51      284.10      7.39 o
   8   4  11        5.48        6.09      1.93 o
   9   4  11       10.63       12.72      2.41 o
  10   4  11       12.71       15.97      4.01 o
  -7   5  11        2.04        2.05      3.17 o
  -6   5  11        2.06        0.69      1.51 o
  -5   5  11       44.91       39.70      3.75 o
  -4   5  11        1.46        2.76      0.90 o
  -3   5  11      108.86      108.33      2.83 o
  -2   5  11      180.76      188.94      3.89 o
  -1   5  11       13.53       12.06      0.99 o
   0   5  11       67.85       65.06      1.87 o
   1   5  11      560.29      531.72      7.64 o
   2   5  11       11.49       11.02      0.94 o
   3   5  11      125.98      123.81      2.87 o
   4   5  11      236.33      224.89      4.89 o
   5   5  11      831.48      788.66     13.54 o
   6   5  11       34.03       33.30      2.41 o
   7   5  11        9.58        8.25      1.95 o
   8   5  11        0.07       -1.47      1.57 o
   9   5  11        0.18       -1.17      1.76 o
  10   5  11        3.39        0.18      3.14 o
  -6   6  11        2.07        3.21      2.14 o
  -5   6  11        9.44        6.90      1.46 o
  -4   6  11        2.06        1.46      0.92 o
  -3   6  11       28.12       29.27      1.58 o
  -2   6  11       26.79       25.70      1.49 o
  -1   6  11       22.41       22.63      1.39 o
   0   6  11        1.04        0.25      0.65 o
   1   6  11      256.88      218.16      3.92 o
   2   6  11      235.07      222.16      4.44 o
   3   6  11      210.01      206.06      4.83 o
   4   6  11       54.95       56.00      2.17 o
   5   6  11       19.07       12.17      1.28 o
   6   6  11        1.70        1.61      3.11 o
   7   6  11        0.41       -1.58      1.58 o
   8   6  11        0.02       -0.17      1.66 o
   9   6  11        0.21       -1.60      1.60 o
  10   6  11       32.13       37.28      3.83 o
  -6   7  11        4.61        0.89      2.11 o
  -5   7  11        9.78       12.05      2.40 o
  -4   7  11        1.28        1.03      1.24 o
  -3   7  11       12.46       13.79      1.59 o
  -2   7  11        0.05       -0.29      0.84 o
  -1   7  11        0.05        0.35      0.81 o
   0   7  11       34.84       31.88      1.62 o
   1   7  11       16.70       13.49      1.11 o
   2   7  11       48.03       46.88      2.03 o
   3   7  11       36.08       39.94      2.25 o
   4   7  11      156.74      144.14      4.71 o
   5   7  11        0.17        0.96      1.55 o
   6   7  11        2.76        4.07      2.89 o
   7   7  11        1.77        2.56      1.88 o
   8   7  11       31.43       42.81      4.64 o
   9   7  11        1.80        2.43      2.17 o
  -5   8  11       11.45        9.84      2.57 o
  -4   8  11        5.65        5.46      2.00 o
  -3   8  11        0.04       -1.08      1.08 o
  -2   8  11       19.96       21.18      1.84 o
  -1   8  11        5.75        7.05      1.23 o
   0   8  11        0.28        0.79      0.84 o
   1   8  11       10.51       13.20      1.28 o
   2   8  11        3.21        2.74      0.97 o
   3   8  11       21.14       23.87      1.61 o
   4   8  11        9.09        8.03      3.46 o
   5   8  11       26.53       19.72      2.61 o
   6   8  11       56.59       60.18      7.65 o
   7   8  11       30.99       32.75      3.35 o
   8   8  11        0.09        2.97      2.17 o
   9   8  11        4.32        5.85      4.23 o
  -4   9  11        0.21        1.36      2.03 o
  -3   9  11        6.01        5.26      2.19 o
  -2   9  11        3.12        0.68      1.20 o
  -1   9  11       40.46       38.21      3.10 o
   0   9  11        6.42        5.28      1.39 o
   1   9  11        8.79       11.06      1.34 o
   2   9  11        2.09        1.59      1.77 o
   3   9  11        6.61        6.85      1.51 o
   4   9  11       39.24       41.66      2.66 o
   5   9  11        0.04        0.17      2.03 o
   6   9  11       81.35       92.96      8.83 o
   7   9  11       32.96       31.51      3.49 o
   8   9  11        9.45       13.84      2.99 o
  -3  10  11       15.31       16.90      3.69 o
  -2  10  11        2.60        2.43      4.03 o
  -1  10  11       27.59       31.35      2.38 o
   0  10  11        9.54       13.23      1.80 o
   1  10  11        1.33        0.93      1.22 o
   2  10  11        6.74        9.77      1.64 o
   3  10  11        2.42        0.77      1.27 o
   4  10  11       15.91       25.95      2.42 o
   5  10  11        3.41        3.83      2.46 o
   6  10  11        3.84        1.60      2.03 o
   7  10  11        9.09        9.23      2.72 o
  -1  11  11       16.55       20.93      3.02 o
   0  11  11        0.69        1.63      2.37 o
   1  11  11        6.11        4.75      1.52 o
   2  11  11       18.48       21.27      2.60 o
   3  11  11        1.15        1.65      1.79 o
   4  11  11        0.10        0.22      1.41 o
   5  11  11        7.68        7.45      2.04 o
   6  11  11       40.73       38.80      3.12 o
   7  11  11        7.26        7.27      4.62 o
   2  12  11        0.00        0.43      1.87 o
   3  12  11        0.01        0.65      2.02 o
   4  12  11        0.08        1.32      1.99 o
  -4 -11  12        3.21        5.04      3.23 o
  -3 -11  12        0.24       -0.30      1.73 o
  -2 -11  12        1.18        5.60      3.01 o
  -1 -11  12        0.01        2.01      2.74 o
   0 -11  12       25.82       28.21      3.75 o
  -5 -10  12        0.33       -1.07      3.03 o
  -4 -10  12        5.08        6.87      2.83 o
  -3 -10  12        2.07        3.94      2.13 o
  -2 -10  12        0.07       -1.43      1.43 o
  -1 -10  12       25.79       27.81      3.70 o
   0 -10  12        0.57        1.56      2.14 o
   1 -10  12        3.66        3.84      2.19 o
   2 -10  12        0.00        0.29      2.07 o
   3 -10  12       19.37       21.61      3.03 o
  -6  -9  12        1.66        3.31      2.44 o
  -5  -9  12        2.71        1.09      1.94 o
  -4  -9  12       10.95        5.53      2.74 o
  -3  -9  12        7.23        5.40      1.76 o
  -2  -9  12        0.07        1.03      1.48 o
  -1  -9  12       50.89       47.57      2.64 o
   0  -9  12       35.41       38.93      3.01 o
   1  -9  12        4.64        1.23      1.85 o
   2  -9  12        0.23        0.33      1.63 o
   3  -9  12        0.97        1.20      1.58 o
   4  -9  12       16.65       13.34      2.34 o
  -7  -8  12       16.89       17.35      3.56 o
  -6  -8  12        1.77        0.96      2.05 o
  -5  -8  12       18.90       19.35      2.73 o
  -4  -8  12       16.80       18.96      2.59 o
  -3  -8  12        0.89        0.53      0.98 o
  -2  -8  12       13.67       19.12      2.19 o
  -1  -8  12        0.02        0.47      1.10 o
   0  -8  12      106.50      115.34      3.64 o
   1  -8  12       92.05       81.41      3.93 o
   2  -8  12        0.84       -0.06      1.32 o
   3  -8  12        0.23        0.58      1.52 o
   4  -8  12        0.06        1.25      1.47 o
   5  -8  12        0.76        1.94      1.63 o
  -7  -7  12       27.34       29.40      3.47 o
  -6  -7  12       58.89       57.73      4.20 o
  -5  -7  12        0.03       -0.41      1.63 o
  -4  -7  12        1.37        0.83      1.50 o
  -3  -7  12       16.19       15.67      1.43 o
  -2  -7  12        2.13        4.26      1.26 o
  -1  -7  12       27.55       25.74      1.82 o
   0  -7  12        2.94        2.67      1.05 o
   1  -7  12        1.18        1.00      0.90 o
   2  -7  12        0.12       -0.13      1.08 o
   3  -7  12       15.28       17.66      1.88 o
   4  -7  12        3.43        5.78      1.65 o
   5  -7  12       38.19       35.11      3.03 o
   6  -7  12        0.47        1.36      1.61 o
  -8  -6  12        4.95        4.04      2.52 o
  -7  -6  12       10.75        8.53      2.71 o
  -6  -6  12        3.35        4.06      2.11 o
  -5  -6  12       20.50       18.45      2.58 o
  -4  -6  12       19.70       25.53      2.06 o
  -3  -6  12      100.46      101.76      5.03 o
  -2  -6  12       14.28       14.52      1.28 o
  -1  -6  12       64.57       67.06      1.88 o
   0  -6  12       12.00       13.06      0.89 o
   1  -6  12      114.81      115.01      3.46 o
   2  -6  12        1.60        1.17      0.81 o
   3  -6  12       30.79       35.60      3.36 o
   4  -6  12       18.27       15.70      1.80 o
   5  -6  12        9.90        5.95      1.70 o
   6  -6  12        5.36        5.00      1.74 o
   7  -6  12        3.83        2.03      1.87 o
  -8  -5  12        2.52        3.38      2.40 o
  -7  -5  12       10.43        8.26      2.39 o
  -6  -5  12        0.01       -1.52      1.52 o
  -5  -5  12      218.86      216.99     15.50 o
  -4  -5  12       98.30       97.56      4.13 o
  -3  -5  12       32.83       30.18      1.79 o
  -2  -5  12        0.09       -0.65      0.65 o
  -1  -5  12       27.65       29.76      1.29 o
   0  -5  12       67.46       64.28      1.89 o
   1  -5  12       10.46       10.62      0.86 o
   2  -5  12       59.75       60.01      2.31 o
   3  -5  12      121.26      120.16      3.23 o
   4  -5  12        0.07        1.86      1.16 o
   5  -5  12        2.57        1.60      2.01 o
   6  -5  12       36.67       36.71      3.17 o
   7  -5  12        5.40        6.69      1.96 o
   8  -5  12        3.16        5.93      2.48 o
  -8  -4  12        0.00       -1.58      1.87 o
  -7  -4  12       18.51       21.52      3.58 o
  -6  -4  12       26.99       23.41      2.77 o
  -5  -4  12        0.15        2.71      1.61 o
  -4  -4  12        0.21       -0.58      1.07 o
  -3  -4  12       40.31       42.86      1.97 o
  -2  -4  12        7.67        5.20      0.86 o
  -1  -4  12        7.97        9.64      0.93 o
   0  -4  12       67.76       59.19      2.45 o
   1  -4  12        7.20        6.37      0.79 o
   2  -4  12       13.06       15.19      0.85 o
   3  -4  12       28.01       27.11      1.43 o
   4  -4  12        6.28        4.64      0.86 o
   5  -4  12        1.54       -0.14      1.05 o
   6  -4  12        0.58        3.90      1.41 o
   7  -4  12       31.01       37.98      3.43 o
   8  -4  12        2.04        2.65      2.01 o
  -8  -3  12        1.90        0.55      1.91 o
  -7  -3  12        2.67        3.45      1.83 o
  -6  -3  12        0.45        1.60      1.56 o
  -5  -3  12        4.93        7.85      1.98 o
  -4  -3  12       58.36       54.13      3.00 o
  -3  -3  12      178.48      156.26      3.44 o
  -2  -3  12        0.70        2.42      0.84 o
  -1  -3  12       60.27       58.45      1.86 o
   0  -3  12        0.21       -0.54      0.54 o
   1  -3  12      638.47      651.87      8.91 o
   2  -3  12      147.29      154.13      2.82 o
   3  -3  12       27.63       24.08      1.01 o
   4  -3  12       44.06       42.21      2.04 o
   5  -3  12       40.57       37.40      1.83 o
   6  -3  12        8.77        9.88      1.67 o
   7  -3  12       29.60       31.43      3.32 o
   8  -3  12        3.62        6.38      2.27 o
   9  -3  12       51.90       53.15      5.06 o
  -8  -2  12        0.96       -1.12      1.83 o
  -7  -2  12       34.34       34.63      3.31 o
  -6  -2  12       10.43       12.29      2.79 o
  -5  -2  12       20.65       19.34      2.63 o
  -4  -2  12        6.62        8.69      1.20 o
  -3  -2  12      163.78      157.99      3.64 o
  -2  -2  12       14.51       14.69      1.23 o
  -1  -2  12      218.71      221.98      4.97 o
   0  -2  12        0.11        0.02      0.59 o
   1  -2  12       12.68       12.44      0.87 o
   2  -2  12        1.12       -0.53      0.53 o
   3  -2  12      532.77      515.42      7.22 o
   4  -2  12        0.60       -0.53      0.53 o
   5  -2  12       64.39       59.29      2.41 o
   6  -2  12       11.83       11.87      1.24 o
   7  -2  12       98.60       86.35      6.12 o
   8  -2  12        4.46        2.90      2.05 o
   9  -2  12        9.28        3.93      2.48 o
  -8  -1  12        2.32        3.03      2.00 o
  -7  -1  12       12.27       18.49      6.21 o
  -6  -1  12        0.02       -1.11      1.11 o
  -5  -1  12        1.71        0.10      1.09 o
  -4  -1  12      158.26      142.45      3.79 o
  -3  -1  12       21.53       25.44      1.60 o
  -2  -1  12       27.39       25.25      1.36 o
  -1  -1  12      148.83      159.53      3.36 o
   0  -1  12       37.67       35.34      1.21 o
   1  -1  12       52.91       46.08      1.39 o
   2  -1  12      133.59      128.46      2.55 o
   3  -1  12        4.48        3.42      0.66 o
   4  -1  12       25.31       23.35      1.34 o
   5  -1  12        5.38        5.20      0.77 o
   6  -1  12        1.72        3.33      0.99 o
   7  -1  12       47.79       47.14      3.57 o
   8  -1  12        0.15       -0.25      1.98 o
   9  -1  12        0.49        3.35      2.36 o
  -8   0  12        5.52        4.25      2.17 o
  -7   0  12        5.98        4.42      1.92 o
  -6   0  12       72.89       72.55      4.09 o
  -5   0  12        3.02        2.00      1.14 o
  -4   0  12      144.11      141.51      3.42 o
  -3   0  12       60.56       59.13      2.48 o
  -2   0  12       28.15       26.17      1.37 o
  -1   0  12        2.22        2.87      0.51 o
   0   0  12       73.67       67.44      1.95 o
   1   0  12       13.34       14.17      0.84 o
   2   0  12       27.10       28.88      1.13 o
   3   0  12        8.50        9.81      1.20 o
   4   0  12      190.76      191.39      3.74 o
   5   0  12       10.19        8.35      0.91 o
   6   0  12       12.59       10.88      1.17 o
   7   0  12      100.33      104.66      3.56 o
   8   0  12        5.26        7.29      2.09 o
   9   0  12       58.89       74.14      5.62 o
  10   0  12        0.17       -1.58      2.56 o
  -8   1  12        1.97        2.83      2.45 o
  -7   1  12       18.96       19.95      2.63 o
  -6   1  12       13.73       12.87      2.18 o
  -5   1  12       40.02       41.80      2.17 o
  -4   1  12       85.64       87.36      2.58 o
  -3   1  12        0.40       -0.02      0.89 o
  -2   1  12       56.76       55.38      1.73 o
  -1   1  12       23.48       20.28      1.60 o
   0   1  12      416.91      432.07      9.86 o
   1   1  12        4.91        4.10      0.67 o
   2   1  12      183.69      177.88      3.20 o
   3   1  12      732.40      713.81     10.66 o
   4   1  12        2.50        2.24      0.80 o
   5   1  12      197.61      195.07      3.90 o
   6   1  12       16.27       16.49      1.18 o
   7   1  12       58.64       49.36      2.18 o
   8   1  12        2.03        2.37      1.37 o
   9   1  12       29.63       25.47      2.54 o
  10   1  12       17.03       16.46      3.68 o
  -8   2  12        0.44        3.08      2.68 o
  -7   2  12        0.34        2.65      2.05 o
  -6   2  12       18.48       19.58      2.08 o
  -5   2  12       21.96       19.22      1.68 o
  -4   2  12        1.40        0.65      0.83 o
  -3   2  12       10.42       14.67      1.51 o
  -2   2  12      143.52      145.50      3.21 o
  -1   2  12       83.09       95.21      2.36 o
   0   2  12      283.14      273.27      4.35 o
   1   2  12      151.67      148.61      2.87 o
   2   2  12      136.20      127.78      2.83 o
   3   2  12       72.36       75.51      2.14 o
   4   2  12       59.86       61.35      2.00 o
   5   2  12      163.57      151.12      3.40 o
   6   2  12       36.14       36.86      1.67 o
   7   2  12       53.13       48.74      2.46 o
   8   2  12      112.07      118.96      4.18 o
   9   2  12        0.35        0.42      1.63 o
  10   2  12        4.76        0.49      2.59 o
  -7   3  12        1.07       -1.61      1.85 o
  -6   3  12       66.85       71.23      6.79 o
  -5   3  12       93.88       97.73      3.33 o
  -4   3  12        5.95        6.37      0.89 o
  -3   3  12       56.54       58.70      2.02 o
  -2   3  12       72.42       70.34      2.15 o
  -1   3  12       53.24       49.40      1.63 o
   0   3  12      174.49      171.18      3.17 o
   1   3  12       63.83       65.04      1.65 o
   2   3  12      192.21      171.88      3.51 o
   3   3  12        2.40        3.44      0.79 o
   4   3  12      921.53      913.79     13.48 o
   5   3  12        3.32        1.66      0.81 o
   6   3  12       81.32       80.93      2.47 o
   7   3  12       19.91       22.15      1.49 o
   8   3  12        4.03        3.09      1.18 o
   9   3  12       61.36       71.08      5.75 o
  10   3  12        6.30        5.20      3.23 o
  -7   4  12        0.00        0.03      1.71 o
  -6   4  12        0.27       -0.35      1.57 o
  -5   4  12        3.76        1.29      1.27 o
  -4   4  12       29.66       29.85      1.45 o
  -3   4  12       14.14       16.40      1.45 o
  -2   4  12      220.83      225.61      4.01 o
  -1   4  12        2.01        1.92      0.83 o
   0   4  12      302.56      305.51      4.88 o
   1   4  12      159.68      163.36      3.50 o
   2   4  12       10.43        8.91      0.86 o
   3   4  12      212.29      213.16      4.15 o
   4   4  12      202.14      185.22      3.86 o
   5   4  12       69.55       68.17      2.26 o
   6   4  12      133.68      144.32      3.48 o
   7   4  12        1.13        0.55      1.09 o
   8   4  12        4.48        3.00      1.37 o
   9   4  12        3.66        6.72      2.27 o
  10   4  12        3.02        2.50      3.57 o
  -6   5  12        0.60        0.18      1.65 o
  -5   5  12        1.12        0.39      1.17 o
  -4   5  12       35.32       35.52      1.81 o
  -3   5  12       54.85       56.76      2.10 o
  -2   5  12        0.58        0.56      0.81 o
  -1   5  12       76.18       78.83      2.22 o
   0   5  12      297.47      273.73      5.40 o
   1   5  12      189.80      184.51      4.82 o
   2   5  12       46.05       42.49      1.66 o
   3   5  12        0.57       -0.68      0.69 o
   4   5  12       98.85       94.19      2.87 o
   5   5  12      248.98      233.49      5.26 o
   6   5  12       12.14       14.39      1.47 o
   7   5  12       26.74       23.59      2.08 o
   8   5  12       27.45       28.61      2.63 o
   9   5  12        4.69        3.82      2.07 o
  10   5  12       30.34       36.91      5.55 o
  -6   6  12        6.77        6.56      3.30 o
  -5   6  12        9.52        6.68      1.51 o
  -4   6  12        0.07        0.63      1.21 o
  -3   6  12        1.46        0.55      1.00 o
  -2   6  12        0.33        0.03      0.86 o
  -1   6  12        7.17        6.04      1.00 o
   0   6  12        7.07        4.21      0.95 o
   1   6  12        0.31        1.04      0.86 o
   2   6  12       86.70       84.33      2.57 o
   3   6  12        0.04        0.40      1.08 o
   4   6  12      137.29      130.16      4.52 o
   5   6  12       26.74       29.89      2.31 o
   6   6  12       66.18       71.11     10.16 o
   7   6  12       40.46       44.04      6.11 o
   8   6  12       10.47        9.46      2.28 o
   9   6  12        4.83        4.22      2.28 o
  -5   7  12        0.00        1.65      2.01 o
  -4   7  12       38.76       46.82      2.95 o
  -3   7  12        0.15       -0.96      1.12 o
  -2   7  12       19.55       21.15      1.66 o
  -1   7  12        7.42        7.15      1.08 o
   0   7  12        2.79        2.61      0.97 o
   1   7  12       61.47       54.71      2.15 o
   2   7  12       80.62       78.63      2.55 o
   3   7  12       51.53       44.68      2.92 o
   4   7  12        6.51        4.65      1.73 o
   5   7  12       22.63       20.89      2.65 o
   6   7  12      110.21      117.53     12.91 o
   7   7  12       10.77        9.60      2.35 o
   8   7  12        4.50        5.02      2.13 o
   9   7  12        0.17        0.52      2.15 o
  -4   8  12       28.56       27.88      3.18 o
  -3   8  12       10.70       17.30      1.90 o
  -2   8  12       27.84       29.73      2.19 o
  -1   8  12        1.91        1.95      1.05 o
   0   8  12       16.93       17.95      1.50 o
   1   8  12        2.65        0.70      0.89 o
   2   8  12        6.66        5.36      1.56 o
   3   8  12        2.17        1.78      1.26 o
   4   8  12        0.18        1.31      2.34 o
   5   8  12       22.02       18.71      2.62 o
   6   8  12        1.76        0.70      1.78 o
   7   8  12        8.70        9.54      2.42 o
   8   8  12       27.13       32.95      3.61 o
   9   8  12       17.02       20.83      4.77 o
  -3   9  12        6.63        6.17      2.29 o
  -2   9  12        7.93       11.54      1.76 o
  -1   9  12        8.89       10.67      1.66 o
   0   9  12        8.34        6.61      1.72 o
   1   9  12        4.33        6.74      1.34 o
   2   9  12       22.60       27.74      2.26 o
   3   9  12        3.19        0.62      1.26 o
   4   9  12        2.62       -0.63      1.30 o
   5   9  12       15.87       20.24      4.85 o
   6   9  12        8.11        8.09      5.29 o
   7   9  12        1.33        3.37      2.18 o
   8   9  12       32.76       34.40      4.01 o
  -2  10  12       28.44       40.35      5.10 o
  -1  10  12        0.53        0.50      1.40 o
   0  10  12        0.12       -0.38      1.35 o
   1  10  12        2.03        1.87      1.36 o
   2  10  12       37.27       33.51      2.54 o
   3  10  12        1.08        0.71      1.34 o
   4  10  12        0.35       -0.22      1.33 o
   5  10  12        0.01       -1.35      1.35 o
   6  10  12       24.60       33.56      3.63 o
   7  10  12        0.55       -1.12      2.12 o
   0  11  12       19.29       21.57      2.92 o
   1  11  12        9.51       10.30      2.23 o
   2  11  12        0.08       -0.24      1.54 o
   3  11  12        0.32       -0.62      1.63 o
   4  11  12       13.59       19.74      2.47 o
   5  11  12        1.71        2.13      1.88 o
   6  11  12        0.04        2.89      2.34 o
  -4 -10  13        0.19       -0.60      2.90 o
  -3 -10  13        1.00        0.72      1.91 o
  -2 -10  13        0.37        0.97      2.69 o
  -1 -10  13       32.47       37.40      4.24 o
   0 -10  13       16.55       15.37      3.17 o
   1 -10  13        7.17        6.18      2.56 o
   2 -10  13        0.00       -0.40      2.34 o
  -6  -9  13        0.41       -2.54      2.54 o
  -5  -9  13        7.62        7.31      2.45 o
  -4  -9  13        0.10        0.22      2.23 o
  -3  -9  13        2.63        2.67      1.81 o
  -2  -9  13        0.17       -0.24      1.45 o
  -1  -9  13        6.82        8.64      2.53 o
   0  -9  13        3.14        4.55      2.39 o
   1  -9  13        5.48        2.34      2.10 o
   2  -9  13        0.23        2.30      1.87 o
   3  -9  13        5.37        3.95      2.07 o
   4  -9  13        0.92        0.51      2.01 o
  -7  -8  13        5.15        3.19      3.99 o
  -6  -8  13       15.74       12.38      3.37 o
  -5  -8  13        9.82        9.29      3.37 o
  -4  -8  13        0.68        0.48      1.68 o
  -3  -8  13       18.79       18.41      2.03 o
  -2  -8  13        9.17       11.77      2.01 o
  -1  -8  13       17.14       19.61      1.89 o
   0  -8  13        0.33        2.54      1.28 o
   1  -8  13        0.46       -0.83      1.83 o
   2  -8  13        1.21        2.63      1.72 o
   3  -8  13        0.51        1.83      1.65 o
   4  -8  13        2.49        2.99      1.78 o
   5  -8  13        3.85        2.07      1.92 o
  -7  -7  13        4.85        5.04      4.74 o
  -6  -7  13        2.06        1.84      1.92 o
  -5  -7  13       23.84       26.63      6.84 o
  -4  -7  13       21.77       26.08      2.93 o
  -3  -7  13       27.81       29.82      1.83 o
  -2  -7  13       14.28       15.09      1.39 o
  -1  -7  13      152.22      144.36      5.53 o
   0  -7  13        0.66        1.56      1.07 o
   1  -7  13        8.11        5.73      1.16 o
   2  -7  13        0.72       -0.70      1.23 o
   3  -7  13        0.38       -1.18      1.56 o
   4  -7  13        0.42        0.22      1.65 o
   5  -7  13        0.58        0.71      1.56 o
   6  -7  13       17.98       21.57      2.88 o
  -7  -6  13        0.83       -1.73      1.86 o
  -6  -6  13        2.56        0.67      1.90 o
  -5  -6  13       23.72       27.85      3.03 o
  -4  -6  13       18.90       22.17      2.65 o
  -3  -6  13       85.05       86.93      2.96 o
  -2  -6  13       67.64       66.60      2.44 o
  -1  -6  13        7.56        6.85      0.88 o
   0  -6  13       54.23       48.69      1.94 o
   1  -6  13       80.24       86.30      3.15 o
   2  -6  13        6.91        7.22      1.65 o
   3  -6  13        2.98        0.74      1.27 o
   4  -6  13        9.32        9.86      1.90 o
   5  -6  13        7.59        6.36      1.92 o
   6  -6  13        0.25       -1.00      1.49 o
   7  -6  13       10.09       10.44      2.54 o
  -8  -5  13        2.38        7.78      4.51 o
  -7  -5  13        1.47        2.24      4.07 o
  -6  -5  13       50.84       49.52      5.05 o
  -5  -5  13       26.80       27.49      2.96 o
  -4  -5  13       53.23       58.83      3.81 o
  -3  -5  13       62.14       67.92      2.83 o
  -2  -5  13       16.20       16.92      1.25 o
  -1  -5  13       16.45       18.23      1.13 o
   0  -5  13      238.08      224.99      4.27 o
   1  -5  13        0.65       -0.52      1.13 o
   2  -5  13       23.25       21.89      1.55 o
   3  -5  13       70.67       70.08      2.46 o
   4  -5  13        7.70        4.19      1.41 o
   5  -5  13        8.37        9.21      2.01 o
   6  -5  13        0.35       -1.07      1.49 o
   7  -5  13        3.47        2.94      1.94 o
  -8  -4  13       11.72       12.93      3.07 o
  -7  -4  13       13.65       11.92      2.70 o
  -6  -4  13       23.95       18.59      3.09 o
  -5  -4  13       11.11       14.86      2.44 o
  -4  -4  13      257.08      252.05      6.63 o
  -3  -4  13       59.94       66.95      2.25 o
  -2  -4  13        1.30        2.94      0.85 o
  -1  -4  13        0.02       -0.38      0.66 o
   0  -4  13       29.22       29.49      1.60 o
   1  -4  13       33.77       40.53      1.57 o
   2  -4  13       77.30       85.37      2.11 o
   3  -4  13        0.70       -0.24      0.77 o
   4  -4  13        1.16        0.14      0.77 o
   5  -4  13        0.71       -0.51      1.75 o
   6  -4  13       25.58       27.72      3.08 o
   7  -4  13        1.11        2.81      1.92 o
   8  -4  13        1.86        6.24      2.61 o
  -8  -3  13        6.15        8.60      2.61 o
  -7  -3  13        5.25        4.64      3.95 o
  -6  -3  13        1.09        4.65      1.88 o
  -5  -3  13        4.26        3.33      1.63 o
  -4  -3  13       55.07       51.05      2.76 o
  -3  -3  13       19.52       20.72      1.85 o
  -2  -3  13       11.49       11.42      2.31 o
  -1  -3  13        4.69        5.61      0.87 o
   0  -3  13      161.55      153.52      3.28 o
   1  -3  13      181.57      190.84      3.73 o
   2  -3  13        3.16        3.08      0.74 o
   3  -3  13        7.22        7.15      0.79 o
   4  -3  13       21.63       19.45      1.49 o
   5  -3  13        5.42        3.85      1.00 o
   6  -3  13       46.61       50.16      4.05 o
   7  -3  13        8.63       10.10      2.30 o
   8  -3  13       35.00       36.42      3.75 o
  -8  -2  13        6.90        5.97      2.51 o
  -7  -2  13        1.78        3.28      2.14 o
  -6  -2  13       11.83       12.74      2.33 o
  -5  -2  13        0.06       -0.87      1.37 o
  -4  -2  13        0.82        0.48      0.95 o
  -3  -2  13       89.56       79.50      3.14 o
  -2  -2  13        2.59        0.76      0.80 o
  -1  -2  13        0.04        0.15      0.67 o
   0  -2  13        1.40        0.79      0.76 o
   1  -2  13      143.02      148.02      3.39 o
   2  -2  13      353.36      351.94      6.10 o
   3  -2  13      147.42      142.95      3.03 o
   4  -2  13       18.04       16.44      1.08 o
   5  -2  13        2.75        3.62      1.02 o
   6  -2  13       55.36       61.00      3.57 o
   7  -2  13        2.32        2.01      1.83 o
   8  -2  13        1.08        2.79      2.16 o
   9  -2  13       14.06       17.06      3.35 o
  -8  -1  13       22.44       22.80      3.64 o
  -7  -1  13        8.24        8.11      3.19 o
  -6  -1  13        6.28        8.17      2.00 o
  -5  -1  13        5.33        2.95      1.66 o
  -4  -1  13       48.62       48.24      2.93 o
  -3  -1  13       46.23       42.00      2.42 o
  -2  -1  13       70.42       66.74      2.38 o
  -1  -1  13        4.20        3.00      0.79 o
   0  -1  13        2.27        1.10      0.63 o
   1  -1  13      106.71      102.17      2.50 o
   2  -1  13       32.04       32.11      1.68 o
   3  -1  13       15.98       18.03      1.13 o
   4  -1  13       48.33       46.38      1.68 o
   5  -1  13       10.77       11.26      0.97 o
   6  -1  13      160.57      155.75      4.47 o
   7  -1  13        9.84       13.48      1.56 o
   8  -1  13        0.02       -1.38      2.07 o
   9  -1  13       30.92       43.36      4.62 o
  -8   0  13        9.44        6.49      3.23 o
  -7   0  13        1.00        1.01      2.41 o
  -6   0  13       24.76       32.99      3.27 o
  -5   0  13        3.13        2.27      1.63 o
  -4   0  13       16.97       16.12      1.53 o
  -3   0  13       66.41       60.17      2.74 o
  -2   0  13       35.48       40.38      1.96 o
  -1   0  13       14.98       10.39      1.08 o
   0   0  13        9.67        8.60      0.93 o
   1   0  13       31.39       30.17      1.40 o
   2   0  13        5.57        5.46      0.81 o
   3   0  13      921.48      893.51     13.09 o
   4   0  13      122.22      110.33      2.67 o
   5   0  13        0.12        0.15      0.67 o
   6   0  13       87.80       88.06      2.97 o
   7   0  13        0.26        1.04      1.09 o
   8   0  13       89.53       91.84      4.65 o
   9   0  13        4.47        3.46      2.65 o
  -8   1  13        0.02       -0.04      2.59 o
  -7   1  13       16.32       19.20      2.71 o
  -6   1  13       28.08       28.61      2.90 o
  -5   1  13        0.40       -1.14      1.18 o
  -4   1  13       10.61        7.89      1.15 o
  -3   1  13      158.63      165.90      4.24 o
  -2   1  13       44.98       42.65      3.00 o
  -1   1  13       92.61       97.01      2.15 o
   0   1  13       45.03       49.74      1.43 o
   1   1  13       63.89       54.98      1.84 o
   2   1  13       79.92       78.53      2.20 o
   3   1  13        3.59        3.83      0.86 o
   4   1  13      274.17      269.72      4.94 o
   5   1  13        6.99        5.99      0.94 o
   6   1  13        8.25        9.23      1.32 o
   7   1  13        2.80        1.17      1.11 o
   8   1  13       21.66       23.43      2.42 o
   9   1  13       37.82       47.65      3.41 o
  -7   2  13       16.64       23.42      3.66 o
  -6   2  13        0.76       -0.02      2.04 o
  -5   2  13        1.27        0.55      1.35 o
  -4   2  13       48.96       48.62      2.11 o
  -3   2  13        1.58        1.20      1.00 o
  -2   2  13       73.50       71.45      2.14 o
  -1   2  13       98.18       99.77      2.92 o
   0   2  13      118.82      120.24      3.23 o
   1   2  13       21.78       22.64      1.16 o
   2   2  13       38.78       37.11      1.56 o
   3   2  13       68.27       64.71      2.04 o
   4   2  13       45.17       42.57      1.74 o
   5   2  13       60.35       58.40      2.08 o
   6   2  13       51.38       55.40      2.06 o
   7   2  13       66.24       64.63      2.30 o
   8   2  13        1.45        2.73      1.45 o
   9   2  13       26.61       32.94      2.97 o
  10   2  13       45.79       54.13      5.44 o
  -7   3  13        1.87        1.43      2.25 o
  -6   3  13       13.28        5.00      2.50 o
  -5   3  13        1.66        2.10      1.43 o
  -4   3  13       18.28       16.86      1.60 o
  -3   3  13      122.02      131.73      3.19 o
  -2   3  13       56.56       57.40      2.01 o
  -1   3  13       83.93       76.11      2.60 o
   0   3  13      316.55      308.25      5.46 o
   1   3  13      172.75      167.84      4.02 o
   2   3  13        3.61        2.43      1.14 o
   3   3  13      694.31      680.01     10.43 o
   4   3  13      166.45      154.17      3.46 o
   5   3  13       29.03       27.39      1.53 o
   6   3  13       36.30       35.38      2.01 o
   7   3  13       41.77       44.38      2.06 o
   8   3  13       44.37       54.49      3.08 o
   9   3  13       30.65       28.59      4.19 o
  10   3  13       12.83       12.09      3.84 o
  -7   4  13        0.14       -2.01      2.01 o
  -6   4  13        5.28        3.55      2.21 o
  -5   4  13        3.42        3.99      1.77 o
  -4   4  13        6.79        5.86      1.17 o
  -3   4  13       23.64       23.72      1.50 o
  -2   4  13        6.95        6.44      1.03 o
  -1   4  13       59.42       58.63      2.07 o
   0   4  13      144.16      156.36      3.47 o
   1   4  13       32.58       28.51      1.52 o
   2   4  13      252.98      239.60      5.13 o
   3   4  13      118.99      112.59      3.16 o
   4   4  13       21.08       20.71      1.51 o
   5   4  13       96.14       94.11      3.04 o
   6   4  13       46.24       42.89      2.19 o
   7   4  13       35.38       31.95      2.34 o
   8   4  13       16.67       19.24      2.10 o
   9   4  13        2.81        3.69      2.07 o
  10   4  13       25.44       34.06      5.33 o
  -6   5  13        0.13        0.37      1.47 o
  -5   5  13       10.03       11.95      2.27 o
  -4   5  13       13.12       13.95      1.46 o
  -3   5  13        2.83        2.73      0.97 o
  -2   5  13       63.54       67.69      2.35 o
  -1   5  13       37.35       41.99      1.85 o
   0   5  13        7.34        7.91      1.49 o
   1   5  13        1.28        0.65      0.82 o
   2   5  13        4.40        2.52      1.28 o
   3   5  13       20.57       18.28      1.39 o
   4   5  13        0.07       -0.61      0.81 o
   5   5  13       61.20       55.88      2.43 o
   6   5  13       29.95       36.27      2.41 o
   7   5  13       22.24       18.24      2.62 o
   8   5  13       28.40       28.68      3.14 o
   9   5  13       13.18       18.30      2.97 o
  -5   6  13        3.62        3.58      1.69 o
  -4   6  13        1.38        0.48      1.01 o
  -3   6  13        8.99       11.50      1.64 o
  -2   6  13        3.79        2.33      0.95 o
  -1   6  13       11.93       10.40      1.20 o
   0   6  13        0.65        0.83      0.83 o
   1   6  13       24.98       27.25      1.60 o
   2   6  13        4.52        3.64      1.09 o
   3   6  13       69.42       65.06      3.42 o
   4   6  13       39.58       42.54      3.27 o
   5   6  13        1.56        2.26      2.71 o
   6   6  13       84.29       75.43      4.34 o
   7   6  13       39.49       39.38      4.69 o
   8   6  13       32.23       35.03      3.49 o
   9   6  13        6.95        6.83      3.16 o
  -5   7  13        8.31       13.98      3.93 o
  -4   7  13        2.97        4.43      1.25 o
  -3   7  13       62.67       67.65      3.17 o
  -2   7  13       27.86       27.39      2.20 o
  -1   7  13        5.63        5.53      1.14 o
   0   7  13        0.03       -0.80      0.80 o
   1   7  13       10.97        9.75      1.24 o
   2   7  13      167.54      162.09      4.32 o
   3   7  13       20.35       17.95      1.94 o
   4   7  13       20.24       19.65      2.54 o
   5   7  13      104.72      105.87      9.29 o
   6   7  13       23.62       16.78      2.65 o
   7   7  13       35.16       47.87      3.91 o
   8   7  13       23.32       23.78      3.20 o
   9   7  13       11.19       12.49      4.06 o
  -4   8  13       12.85       15.95      2.80 o
  -3   8  13       31.03       35.50      3.24 o
  -2   8  13       19.14       22.21      2.11 o
  -1   8  13        5.86        6.89      1.52 o
   0   8  13        0.40        0.05      1.12 o
   1   8  13       21.83       27.14      1.93 o
   2   8  13        8.07        6.47      1.41 o
   3   8  13       28.15       31.25      2.72 o
   4   8  13       31.50       36.97      3.31 o
   5   8  13        0.87        1.18      1.68 o
   6   8  13        0.27       -1.34      1.83 o
   7   8  13       15.44       16.30      2.88 o
   8   8  13       11.68       11.76      3.01 o
  -3   9  13       10.52       15.44      2.77 o
  -2   9  13        4.47        5.68      1.60 o
  -1   9  13       24.27       25.92      2.27 o
   0   9  13        1.93        2.55      1.42 o
   1   9  13       12.35       11.50      2.31 o
   2   9  13        2.61        2.89      1.40 o
   3   9  13       13.56       14.11      2.01 o
   4   9  13       43.04       46.95      3.00 o
   5   9  13       31.35       37.21      3.54 o
   6   9  13       10.81        8.71      3.00 o
   7   9  13        0.08        0.28      2.23 o
  -1  10  13        9.68       10.49      2.98 o
   0  10  13       13.56       12.99      2.19 o
   1  10  13        9.45        8.17      1.98 o
   2  10  13       23.64       26.75      3.64 o
   3  10  13        3.62        1.11      1.40 o
   4  10  13        0.06        0.64      1.50 o
   5  10  13        5.38        5.91      1.86 o
   6  10  13        5.99        3.48      2.52 o
   7  10  13        5.28       14.07      5.00 o
   1  11  13       12.24       13.70      2.62 o
   2  11  13       26.67       28.22      7.83 o
   3  11  13       12.16        7.23      2.35 o
   4  11  13        2.22        3.77      1.90 o
   5  11  13       18.06       20.01      3.33 o
  -3 -10  14        2.21        1.45      2.65 o
  -2 -10  14        3.96        7.00      3.19 o
  -1 -10  14       51.07       43.85      4.84 o
   0 -10  14        4.00        0.40      2.50 o
   1 -10  14        2.91        0.98      2.63 o
  -5  -9  14        0.04        1.43      3.52 o
  -4  -9  14        1.00        6.85      3.06 o
  -3  -9  14        0.98        0.76      2.21 o
  -2  -9  14       12.42       13.66      4.68 o
  -1  -9  14        2.72        3.13      1.67 o
   0  -9  14        2.01        1.27      2.27 o
   1  -9  14        4.29        4.42      2.34 o
   2  -9  14       28.38       32.12      3.64 o
   3  -9  14        0.06        2.61      2.45 o
  -6  -8  14        4.85        2.99      3.35 o
  -5  -8  14        2.44        2.03      2.12 o
  -4  -8  14       22.65       18.38      3.41 o
  -3  -8  14        3.56        4.08      2.43 o
  -2  -8  14      106.11      105.66      4.79 o
  -1  -8  14       51.07       62.23      3.66 o
   0  -8  14      255.92      261.44      7.57 o
   1  -8  14        0.64        0.60      2.03 o
   2  -8  14        9.86        7.45      2.27 o
   3  -8  14        0.44        0.78      1.81 o
   4  -8  14        1.36        0.71      1.92 o
  -7  -7  14        5.32        8.01      4.04 o
  -6  -7  14       37.65       40.59      5.36 o
  -5  -7  14        0.87        0.07      3.64 o
  -4  -7  14       61.64       65.05      4.26 o
  -3  -7  14        1.66        1.58      1.63 o
  -2  -7  14       48.30       50.13      5.08 o
  -1  -7  14       20.64       24.00      2.56 o
   0  -7  14       32.17       32.16      2.19 o
   1  -7  14        0.30       -0.77      0.99 o
   2  -7  14        4.48        6.18      1.98 o
   3  -7  14        3.50        3.88      1.83 o
   4  -7  14        3.59        1.56      1.81 o
   5  -7  14        0.19        0.42      1.78 o
  -7  -6  14        0.51        0.60      2.30 o
  -6  -6  14        6.61        8.48      2.48 o
  -5  -6  14       18.31       17.70      2.76 o
  -4  -6  14       56.21       57.94      3.88 o
  -3  -6  14       16.21       16.19      2.32 o
  -2  -6  14        2.37        4.59      1.10 o
  -1  -6  14      108.80      114.26      2.71 o
   0  -6  14        5.06        7.48      1.54 o
   1  -6  14        0.03        0.02      1.29 o
   2  -6  14        0.01       -0.03      0.90 o
   3  -6  14        0.05       -1.40      1.53 o
   4  -6  14        4.09        6.09      1.90 o
   5  -6  14        5.15        4.10      1.85 o
   6  -6  14       52.97       50.65      4.22 o
  -7  -5  14        0.03       -1.31      2.15 o
  -6  -5  14        3.12        5.60      2.20 o
  -5  -5  14       84.76       91.79      5.03 o
  -4  -5  14      101.60       90.22      4.64 o
  -3  -5  14       47.11       51.54      2.80 o
  -2  -5  14       58.38       57.90      2.13 o
  -1  -5  14       55.55       51.30      1.76 o
   0  -5  14      100.26      105.44      2.72 o
   1  -5  14       29.48       27.45      2.25 o
   2  -5  14       60.70       62.95      2.63 o
   3  -5  14        1.10        2.43      1.04 o
   4  -5  14       14.98       17.70      2.02 o
   5  -5  14       30.77       34.55      3.35 o
   6  -5  14        8.36        7.00      2.16 o
   7  -5  14        0.83        1.05      2.10 o
  -7  -4  14        0.68        0.72      1.91 o
  -6  -4  14       19.45       14.10      2.78 o
  -5  -4  14       12.09        9.90      2.23 o
  -4  -4  14      106.09       94.70      4.86 o
  -3  -4  14        0.30        1.52      1.01 o
  -2  -4  14       23.97       25.36      1.46 o
  -1  -4  14        0.81        1.80      0.79 o
   0  -4  14        9.86       10.72      1.05 o
   1  -4  14       11.61       10.51      1.02 o
   2  -4  14      246.36      237.91      5.02 o
   3  -4  14        7.51       10.44      1.82 o
   4  -4  14       55.76       49.77      2.23 o
   5  -4  14       45.93       48.44      3.84 o
   6  -4  14       21.65       15.75      2.59 o
   7  -4  14       26.76       23.66      3.06 o
  -8  -3  14        5.54        9.81      4.73 o
  -7  -3  14        2.49       -0.08      1.99 o
  -6  -3  14       15.24       19.97      3.25 o
  -5  -3  14        2.73        3.02      4.74 o
  -4  -3  14        0.23       -0.34      1.50 o
  -3  -3  14        1.03       -0.92      0.92 o
  -2  -3  14        1.72       -0.79      0.79 o
  -1  -3  14       49.89       48.33      1.86 o
   0  -3  14       16.66       11.46      1.12 o
   1  -3  14       35.95       37.93      1.61 o
   2  -3  14       32.90       34.20      1.55 o
   3  -3  14       53.58       50.83      2.05 o
   4  -3  14       29.35       27.39      1.86 o
   5  -3  14       19.74       16.58      1.47 o
   6  -3  14        0.54       -1.63      1.63 o
   7  -3  14        3.48        0.91      1.98 o
   8  -3  14        0.04        4.42      2.45 o
  -8  -2  14        0.14       -0.76      3.79 o
  -7  -2  14       63.07       69.94      5.36 o
  -6  -2  14       10.08       12.23      2.54 o
  -5  -2  14       10.36       11.31      2.25 o
  -4  -2  14       35.71       24.75      2.18 o
  -3  -2  14       47.64       46.85      2.54 o
  -2  -2  14        0.99        0.33      0.96 o
  -1  -2  14        3.39        3.00      0.82 o
   0  -2  14        0.20        1.02      0.70 o
   1  -2  14       67.22       67.08      2.07 o
   2  -2  14        7.25        8.81      1.16 o
   3  -2  14       59.81       53.78      1.84 o
   4  -2  14        9.94        8.49      1.52 o
   5  -2  14       14.06       11.00      1.38 o
   6  -2  14        6.27        3.63      1.19 o
   7  -2  14       36.81       38.23      3.95 o
   8  -2  14       46.99       65.62      5.06 o
  -8  -1  14        2.91       -2.70      3.14 o
  -7  -1  14       37.95       35.30      5.46 o
  -6  -1  14       16.48       20.60      7.61 o
  -5  -1  14        7.71        7.47      2.36 o
  -4  -1  14       49.83       47.25      2.76 o
  -3  -1  14       23.13       25.30      2.05 o
  -2  -1  14        6.53        3.03      1.13 o
  -1  -1  14       13.15       15.04      1.30 o
   0  -1  14        0.03       -0.03      0.65 o
   1  -1  14        0.61        0.68      1.15 o
   2  -1  14      155.59      157.11      3.38 o
   3  -1  14       73.05       79.87      2.29 o
   4  -1  14       14.31       13.05      1.08 o
   5  -1  14       35.90       39.09      1.89 o
   6  -1  14        0.43        0.53      1.03 o
   7  -1  14       14.28       15.33      2.77 o
   8  -1  14       40.80       42.11      4.39 o
   9  -1  14       16.31       19.14      3.35 o
  -7   0  14        5.24        4.20      2.24 o
  -6   0  14        0.00        0.13      2.69 o
  -5   0  14        0.73        0.00      1.51 o
  -4   0  14        8.26        4.28      3.07 o
  -3   0  14        7.17        5.30      1.38 o
  -2   0  14        1.60        0.74      1.05 o
  -1   0  14      187.54      176.76      5.48 o
   0   0  14      191.23      192.07      3.92 o
   1   0  14        8.55        9.16      0.98 o
   2   0  14      214.56      211.70      4.17 o
   3   0  14       80.49       84.09      2.41 o
   4   0  14      120.01      116.35      2.88 o
   5   0  14        0.33       -0.04      0.74 o
   6   0  14        5.44        7.24      1.70 o
   7   0  14      109.00      117.20      4.03 o
   8   0  14        0.41        1.28      1.52 o
   9   0  14       30.22       30.02      3.97 o
  -7   1  14       15.72       12.88      2.66 o
  -6   1  14        3.54        2.80      1.83 o
  -5   1  14       14.81       15.73      2.84 o
  -4   1  14        0.95        2.12      1.66 o
  -3   1  14        0.06        0.40      1.11 o
  -2   1  14        5.90       10.60      1.53 o
  -1   1  14       47.65       50.66      3.56 o
   0   1  14        4.71        6.45      0.78 o
   1   1  14       66.68       64.15      2.47 o
   2   1  14      310.54      304.06      5.45 o
   3   1  14      525.89      523.75      8.40 o
   4   1  14      201.70      200.57      4.13 o
   5   1  14        0.02        0.24      0.77 o
   6   1  14        5.52        6.07      1.02 o
   7   1  14        0.07       -1.11      1.20 o
   8   1  14       19.63       26.00      2.54 o
   9   1  14        9.70        6.30      2.81 o
  -7   2  14        4.41        3.72      2.79 o
  -6   2  14        3.11        2.87      1.80 o
  -5   2  14       44.97       45.18      3.45 o
  -4   2  14       17.02       16.52      1.85 o
  -3   2  14      143.11      143.23      5.17 o
  -2   2  14       20.69       21.13      1.86 o
  -1   2  14       32.70       40.08      1.81 o
   0   2  14       63.90       55.87      2.09 o
   1   2  14       87.63       87.50      2.43 o
   2   2  14       30.89       26.40      1.41 o
   3   2  14        0.83       -0.03      0.71 o
   4   2  14       98.34       94.16      2.63 o
   5   2  14      104.95      108.18      2.89 o
   6   2  14       21.10       19.71      2.07 o
   7   2  14       29.71       31.12      1.71 o
   8   2  14       23.13       24.08      2.61 o
   9   2  14       22.94       22.77      3.72 o
  -7   3  14        0.00       -0.76      2.90 o
  -6   3  14        1.20        2.32      2.14 o
  -5   3  14       13.28       12.59      2.31 o
  -4   3  14       12.60       12.72      2.16 o
  -3   3  14       39.52       39.83      2.24 o
  -2   3  14       21.15       22.21      1.41 o
  -1   3  14       71.12       72.11      2.27 o
   0   3  14       14.19       12.51      1.21 o
   1   3  14        0.02       -0.76      0.76 o
   2   3  14       19.31       14.07      1.31 o
   3   3  14        2.15       -0.10      0.75 o
   4   3  14        1.70        1.97      0.84 o
   5   3  14        1.30        2.05      0.89 o
   6   3  14       16.24       17.03      1.39 o
   7   3  14       73.77       82.71      3.55 o
   8   3  14       24.61       33.81      2.60 o
   9   3  14      125.37      147.54      8.83 o
  -6   4  14        0.40        2.36      2.32 o
  -5   4  14        0.73        0.16      1.96 o
  -4   4  14        0.82        0.66      1.13 o
  -3   4  14        0.47        0.52      1.24 o
  -2   4  14       11.64       11.94      1.22 o
  -1   4  14        0.03       -0.53      0.76 o
   0   4  14       20.91       21.62      1.53 o
   1   4  14       80.10       76.69      2.64 o
   2   4  14       15.47       11.30      1.25 o
   3   4  14       46.07       46.86      2.56 o
   4   4  14       20.10       20.45      1.59 o
   5   4  14       85.17       87.38      3.01 o
   6   4  14       54.23       57.71      2.92 o
   7   4  14      143.99      151.29      5.01 o
   8   4  14        3.25        3.39      1.81 o
   9   4  14       29.72       29.53      4.88 o
  -6   5  14        0.53       -0.76      2.21 o
  -5   5  14       12.67       14.54      2.88 o
  -4   5  14        2.09        2.38      1.33 o
  -3   5  14       23.72       27.46      2.45 o
  -2   5  14       10.15        7.69      1.26 o
  -1   5  14        0.01       -0.83      0.83 o
   0   5  14       65.01       66.95      2.35 o
   1   5  14       72.93       78.67      2.76 o
   2   5  14       37.44       31.88      2.25 o
   3   5  14       65.49       60.53      2.94 o
   4   5  14       42.81       45.10      8.25 o
   5   5  14      184.23      182.98      6.85 o
   6   5  14       55.00       56.21      3.90 o
   7   5  14       52.88       58.57      5.15 o
   8   5  14       13.68       16.50      2.77 o
   9   5  14        6.83        5.89      4.54 o
  -5   6  14        2.84        3.68      2.23 o
  -4   6  14       10.16        7.81      1.81 o
  -3   6  14       59.72       67.62      3.15 o
  -2   6  14        0.41       -0.47      1.00 o
  -1   6  14       19.66       20.04      2.74 o
   0   6  14        6.44        8.48      1.20 o
   1   6  14       25.28       27.01      1.82 o
   2   6  14        0.01       -1.00      1.00 o
   3   6  14        0.62        1.68      1.54 o
   4   6  14        0.91       -0.08      1.39 o
   5   6  14       69.77       71.94      4.20 o
   6   6  14       74.34       73.16      4.44 o
   7   6  14       22.90       28.40      3.17 o
   8   6  14        0.05       -0.29      1.76 o
   9   6  14        0.17        5.84      3.37 o
  -4   7  14       27.85       28.84      3.12 o
  -3   7  14        1.52        0.56      1.95 o
  -2   7  14       30.05       32.73      3.66 o
  -1   7  14       12.98       15.41      1.62 o
   0   7  14        0.51       -1.45      1.57 o
   1   7  14       20.89       17.58      2.32 o
   2   7  14        0.27        1.71      1.22 o
   3   7  14        7.91        7.83      1.59 o
   4   7  14        0.00       -1.29      1.29 o
   5   7  14        0.60        1.44      1.65 o
   6   7  14        0.71        0.78      1.86 o
   7   7  14       33.45       30.43      3.99 o
   8   7  14        5.04        7.81      2.65 o
  -3   8  14        0.92        3.77      1.95 o
  -2   8  14       29.82       31.28      2.41 o
  -1   8  14        0.59       -0.16      1.36 o
   0   8  14       11.79       11.44      1.77 o
   1   8  14       19.64       18.40      1.99 o
   2   8  14       13.38       17.27      1.99 o
   3   8  14       25.86       31.00      2.43 o
   4   8  14        0.03        0.88      1.26 o
   5   8  14       60.45       63.36      7.93 o
   6   8  14        0.35        0.75      1.89 o
   7   8  14        3.05        6.66      2.39 o
   8   8  14        3.21        0.42      3.17 o
  -2   9  14        0.43        0.01      2.05 o
  -1   9  14        1.40        2.59      2.44 o
   0   9  14        8.23        7.82      1.99 o
   1   9  14       29.59       33.30      2.55 o
   2   9  14       16.17       13.52      1.98 o
   3   9  14       23.55       27.73      2.50 o
   4   9  14       20.63       24.09      2.45 o
   5   9  14       11.57       12.90      2.06 o
   6   9  14        0.01        0.14      1.96 o
   7   9  14        0.29       -0.78      2.17 o
   0  10  14        5.54        7.12      2.15 o
   1  10  14       18.95       22.75      3.17 o
   2  10  14        8.87        9.41      2.36 o
   3  10  14        0.15        0.92      1.61 o
   4  10  14       26.79       27.55      2.77 o
   5  10  14        4.09        4.17      1.84 o
   6  10  14       16.56       15.75      3.11 o
  -4  -9  15        0.00        4.51      3.37 o
  -3  -9  15        4.93        6.89      3.08 o
  -2  -9  15        2.82        6.14      1.98 o
  -1  -9  15       67.11       74.58      5.82 o
   0  -9  15        0.00       -0.33      2.39 o
   1  -9  15       12.56        9.01      2.83 o
   2  -9  15        2.32        5.00      2.48 o
  -5  -8  15       29.87       28.16      3.56 o
  -4  -8  15       11.69        6.57      2.44 o
  -3  -8  15       16.36       16.55      3.55 o
  -2  -8  15       41.83       44.93      3.43 o
  -1  -8  15      111.99      111.33      4.88 o
   0  -8  15       13.33       10.69      1.86 o
   1  -8  15        2.14        2.99      2.16 o
   2  -8  15        0.09        2.23      2.14 o
   3  -8  15        6.98        9.06      2.43 o
   4  -8  15       30.99       34.99      3.81 o
  -6  -7  15        0.73        4.68      3.39 o
  -5  -7  15       20.16       16.63      3.11 o
  -4  -7  15        0.06        0.57      1.79 o
  -3  -7  15       31.62       47.48      3.62 o
  -2  -7  15        4.93        1.30      1.67 o
  -1  -7  15       48.45       40.85      4.53 o
   0  -7  15       12.53       10.79      1.91 o
   1  -7  15       20.32       18.17      2.38 o
   2  -7  15       12.25        7.56      2.32 o
   3  -7  15        0.84        0.67      1.90 o
   4  -7  15        0.41        0.91      1.85 o
   5  -7  15       11.02        9.66      2.83 o
  -6  -6  15        2.53       -1.01      2.42 o
  -5  -6  15       23.10       20.02      2.99 o
  -4  -6  15        8.29        3.89      1.95 o
  -3  -6  15       55.33       59.49      4.45 o
  -2  -6  15       33.30       36.36      2.26 o
  -1  -6  15       37.05       46.70      2.10 o
   0  -6  15       12.96       10.04      1.70 o
   1  -6  15       46.83       49.03      2.53 o
   2  -6  15        0.76        1.27      1.17 o
   3  -6  15        0.07        1.58      1.81 o
   4  -6  15        9.86        7.27      2.14 o
   5  -6  15       90.51       88.57      5.38 o
   6  -6  15        6.31        8.94      2.90 o
  -7  -5  15        1.57        0.29      3.10 o
  -6  -5  15        0.23       -1.87      1.87 o
  -5  -5  15       15.28       18.52      2.87 o
  -4  -5  15        0.04       -0.57      1.55 o
  -3  -5  15       18.32       19.81      2.55 o
  -2  -5  15       17.16       18.26      1.42 o
  -1  -5  15       81.88       88.70      2.40 o
   0  -5  15        2.90        0.75      0.82 o
   1  -5  15       10.83       14.14      2.16 o
   2  -5  15       43.96       46.89      2.44 o
   3  -5  15       52.77       50.58      2.47 o
   4  -5  15        4.50        5.53      1.98 o
   5  -5  15       28.68       29.44      3.23 o
   6  -5  15        0.04       -0.36      1.98 o
  -7  -4  15       16.64       16.49      3.17 o
  -6  -4  15        1.54        1.96      1.96 o
  -5  -4  15       10.10       13.66      2.62 o
  -4  -4  15       18.71       17.61      2.60 o
  -3  -4  15       13.83       18.01      1.98 o
  -2  -4  15        3.32        2.80      0.93 o
  -1  -4  15       12.68       11.06      1.55 o
   0  -4  15        0.06       -0.74      0.74 o
   1  -4  15       79.01       89.99      2.50 o
   2  -4  15        4.55        6.69      1.92 o
   3  -4  15      144.04      152.83      6.04 o
   4  -4  15        0.68        0.78      1.02 o
   5  -4  15       29.07       32.56      3.41 o
   6  -4  15        7.42        5.78      2.19 o
   7  -4  15        1.10        1.29      2.14 o
  -7  -3  15       19.08       12.22      2.92 o
  -6  -3  15        7.58        9.57      2.52 o
  -5  -3  15        1.45       -0.61      2.20 o
  -4  -3  15       81.37       80.86      8.97 o
  -3  -3  15       51.58       55.94      2.94 o
  -2  -3  15        7.01        6.22      1.98 o
  -1  -3  15        0.66       -0.28      0.76 o
   0  -3  15        2.49        0.90      0.78 o
   1  -3  15       44.37       50.18      1.90 o
   2  -3  15        2.94        2.22      0.81 o
   3  -3  15       38.20       37.03      2.91 o
   4  -3  15        4.17        3.66      1.25 o
   5  -3  15       27.60       31.76      3.08 o
   6  -3  15       28.99       27.21      3.30 o
   7  -3  15        1.28        1.83      2.05 o
   8  -3  15       42.24       50.52      4.80 o
  -7  -2  15       18.84       23.81      3.26 o
  -6  -2  15        4.94        6.74      2.29 o
  -5  -2  15        6.43        5.77      2.03 o
  -4  -2  15        8.75        4.93      1.48 o
  -3  -2  15        0.29       -0.06      1.46 o
  -2  -2  15        3.14        3.66      1.28 o
  -1  -2  15       22.35       24.03      1.44 o
   0  -2  15       18.03       16.40      1.27 o
   1  -2  15       44.64       48.16      1.88 o
   2  -2  15      249.18      247.30      4.72 o
   3  -2  15       78.53       76.62      2.66 o
   4  -2  15        3.60        1.22      1.04 o
   5  -2  15        0.03       -0.63      1.02 o
   6  -2  15       39.74       44.38      2.71 o
   7  -2  15       33.77       34.93      3.86 o
   8  -2  15        0.06        2.10      2.32 o
  -7  -1  15       26.94       31.44      3.62 o
  -6  -1  15       19.54       20.60      2.97 o
  -5  -1  15       12.67       12.80      2.41 o
  -4  -1  15        3.41        1.83      1.35 o
  -3  -1  15        8.30        4.00      1.64 o
  -2  -1  15       15.78       14.60      1.66 o
  -1  -1  15       13.58       16.94      1.70 o
   0  -1  15        0.55        0.78      0.73 o
   1  -1  15       77.12       82.01      2.40 o
   2  -1  15       41.25       43.57      1.80 o
   3  -1  15      112.74      126.09      3.05 o
   4  -1  15        8.16        7.27      0.99 o
   5  -1  15       40.35       45.52      2.65 o
   6  -1  15        0.02       -1.08      1.08 o
   7  -1  15        2.60        4.82      1.57 o
   8  -1  15       11.97       16.35      3.21 o
  -7   0  15        6.34        7.15      2.65 o
  -6   0  15        6.26        6.46      2.18 o
  -5   0  15       31.88       37.13      3.97 o
  -4   0  15       19.75       23.35      2.45 o
  -3   0  15      101.36      110.68      5.29 o
  -2   0  15        6.60        7.22      1.37 o
  -1   0  15        9.88       11.61      1.56 o
   0   0  15        0.24        3.39      0.98 o
   1   0  15        6.55        4.42      0.91 o
   2   0  15        1.75        1.59      0.81 o
   3   0  15       86.70       77.02      2.36 o
   4   0  15        2.16        1.91      0.86 o
   5   0  15        8.38        7.20      1.15 o
   6   0  15       20.10       20.87      2.01 o
   7   0  15       16.08       13.92      2.10 o
   8   0  15       12.51       19.40      3.86 o
   9   0  15       20.58       22.55      3.84 o
  -7   1  15       17.75       14.70      2.97 o
  -6   1  15        0.01       -0.71      1.72 o
  -5   1  15        0.51       -0.23      1.41 o
  -4   1  15        5.35        3.38      1.32 o
  -3   1  15      158.97      161.27      6.25 o
  -2   1  15       28.97       29.54      2.18 o
  -1   1  15       25.41       22.82      2.37 o
   0   1  15      114.19      121.09      3.46 o
   1   1  15       28.34       28.56      1.50 o
   2   1  15       43.26       39.00      1.83 o
   3   1  15      214.40      220.52      4.44 o
   4   1  15       39.10       38.61      1.80 o
   5   1  15        0.64        0.71      0.82 o
   6   1  15       15.46       18.61      1.49 o
   7   1  15       35.35       41.94      4.35 o
   8   1  15       69.15       78.73      7.43 o
   9   1  15        1.72        1.54      1.71 o
  -6   2  15        0.03        1.77      1.96 o
  -5   2  15        7.37        8.68      2.17 o
  -4   2  15       11.99       12.29      1.77 o
  -3   2  15        0.29       -0.43      1.36 o
  -2   2  15       85.41       93.52      5.00 o
  -1   2  15       12.22       14.24      1.71 o
   0   2  15      126.42      116.38      3.18 o
   1   2  15       57.86       50.80      3.29 o
   2   2  15       25.49       23.09      1.56 o
   3   2  15        0.47        0.23      0.86 o
   4   2  15        7.30        5.85      1.03 o
   5   2  15        0.16        0.91      0.86 o
   6   2  15       14.31       16.24      1.43 o
   7   2  15        0.33        0.39      1.10 o
   8   2  15        9.34       11.40      3.12 o
   9   2  15        8.70       13.81      3.50 o
  -6   3  15       18.80       18.62      3.77 o
  -5   3  15       19.66       18.35      3.60 o
  -4   3  15        0.93        0.27      1.66 o
  -3   3  15       72.95       82.79      5.38 o
  -2   3  15       33.12       28.56      2.78 o
  -1   3  15        1.50        1.58      0.94 o
   0   3  15        0.56       -0.73      0.79 o
   1   3  15       43.57       38.80      1.72 o
   2   3  15       12.32       11.87      1.30 o
   3   3  15        9.04        9.61      1.29 o
   4   3  15        4.34        3.45      1.04 o
   5   3  15        1.30        0.84      1.04 o
   6   3  15       63.66       69.93      3.85 o
   7   3  15        0.44        0.82      1.30 o
   8   3  15       31.87       30.33      4.30 o
   9   3  15       34.80       32.50      5.06 o
  -6   4  15        8.16        5.11      3.23 o
  -5   4  15        0.03        0.40      2.05 o
  -4   4  15       11.06       12.11      1.79 o
  -3   4  15       11.48       11.42      2.89 o
  -2   4  15        1.37        0.24      1.38 o
  -1   4  15        0.08       -0.67      0.96 o
   0   4  15       37.95       43.00      2.12 o
   1   4  15        6.11        6.57      1.18 o
   2   4  15       36.06       33.23      1.88 o
   3   4  15        0.91       -0.38      0.96 o
   4   4  15       91.16       93.70      3.56 o
   5   4  15       12.83        8.01      1.49 o
   6   4  15       50.62       58.47      4.72 o
   7   4  15        1.08       -0.23      1.59 o
   8   4  15       14.05       11.00      3.00 o
   9   4  15       15.29       14.90      4.28 o
  -5   5  15       10.73       10.17      3.06 o
  -4   5  15       12.10       10.29      1.99 o
  -3   5  15       10.94        7.84      2.04 o
  -2   5  15       37.66       42.99      3.63 o
  -1   5  15        7.57        4.69      1.32 o
   0   5  15      112.13      110.71      3.84 o
   1   5  15      256.79      230.10      6.09 o
   2   5  15        2.54        3.47      1.24 o
   3   5  15        3.12        4.84      1.77 o
   4   5  15       61.63       63.86      4.04 o
   5   5  15        0.14       -1.46      1.46 o
   6   5  15       19.12       23.56      2.88 o
   7   5  15        8.47       13.69      3.35 o
   8   5  15       49.07       53.91      4.18 o
   9   5  15        2.88        7.27      3.41 o
  -4   6  15        2.65        1.23      1.58 o
  -3   6  15        8.55        8.23      2.70 o
  -2   6  15        0.45       -0.01      1.19 o
  -1   6  15       17.54       19.87      1.95 o
   0   6  15       15.12       18.82      3.06 o
   1   6  15        5.69        2.80      1.50 o
   2   6  15       16.51       19.69      2.24 o
   3   6  15       36.41       38.72      3.20 o
   4   6  15       23.99       21.31      2.66 o
   5   6  15        7.73        7.81      2.21 o
   6   6  15        4.53        3.66      1.99 o
   7   6  15        0.15        0.78      1.91 o
   8   6  15        2.90        5.42      2.30 o
  -4   7  15        0.01        0.72      2.59 o
  -3   7  15        5.13        5.80      2.59 o
  -2   7  15        1.35        3.52      1.65 o
  -1   7  15       17.29       19.41      2.01 o
   0   7  15        0.02        0.12      1.10 o
   1   7  15       21.00       13.15      2.13 o
   2   7  15       22.53       22.83      2.18 o
   3   7  15        3.02        2.91      1.38 o
   4   7  15       27.60       33.66      3.23 o
   5   7  15        8.41        4.83      1.97 o
   6   7  15       13.58       18.20      3.16 o
   7   7  15        0.88        2.83      2.05 o
   8   7  15        3.75       13.03      4.17 o
  -3   8  15       13.90       14.70      3.37 o
  -2   8  15       12.72        6.37      2.03 o
  -1   8  15        0.01       -1.61      1.61 o
   0   8  15       22.14       21.73      2.17 o
   1   8  15        0.39        0.89      1.29 o
   2   8  15        0.68        1.06      1.70 o
   3   8  15       55.16       54.81      3.81 o
   4   8  15       52.36       69.04      3.56 o
   5   8  15       23.05       27.93      6.96 o
   6   8  15       21.40       30.37      9.47 o
   7   8  15        0.06        1.13      2.36 o
  -1   9  15       10.81       11.63      2.40 o
   0   9  15       18.86       23.67      2.74 o
   1   9  15        8.35       12.64      2.07 o
   2   9  15       36.88       45.36      3.92 o
   3   9  15       14.27       15.48      2.31 o
   4   9  15       26.09       35.71      2.92 o
   5   9  15        1.28        0.56      1.58 o
   6   9  15        0.58        0.52      2.34 o
   1  10  15       75.84       77.12      6.47 o
   2  10  15       40.04       31.28      3.28 o
   3  10  15        2.89        3.34      1.92 o
   4  10  15       16.15       13.30      2.32 o
   5  10  15        1.96        3.04      2.35 o
  -2  -9  16        8.11        5.89      2.94 o
  -1  -9  16        0.24        4.30      2.79 o
   0  -9  16        1.60        2.85      2.68 o
  -4  -8  16        6.82        3.08      3.46 o
  -3  -8  16        7.90        3.84      2.90 o
  -2  -8  16       17.63       21.57      3.75 o
  -1  -8  16       22.84       21.17      3.03 o
   0  -8  16       27.26       30.47      3.88 o
   1  -8  16        2.63        1.96      2.32 o
   2  -8  16       10.77       14.83      2.97 o
   3  -8  16        0.01       -0.04      2.34 o
  -5  -7  16        0.19       -2.26      2.26 o
  -4  -7  16       14.98       12.88      2.72 o
  -3  -7  16        0.68        1.59      1.79 o
  -2  -7  16       43.52       38.34      4.53 o
  -1  -7  16        1.98        1.00      1.69 o
   0  -7  16       30.43       35.11      2.79 o
   1  -7  16        1.70        0.76      2.39 o
   2  -7  16       12.23       10.44      2.63 o
   3  -7  16        1.32        1.52      1.98 o
   4  -7  16       17.97       17.49      3.14 o
  -6  -6  16       12.04        8.68      4.10 o
  -5  -6  16        7.13        5.58      2.48 o
  -4  -6  16        9.50       12.50      2.53 o
  -3  -6  16        0.02        1.18      1.73 o
  -2  -6  16        3.83        4.54      1.88 o
  -1  -6  16        0.22        0.04      1.51 o
   0  -6  16       23.81       25.95      2.47 o
   1  -6  16        2.04       -0.81      1.39 o
   2  -6  16       51.08       52.16      2.93 o
   3  -6  16        1.11        0.40      1.83 o
   4  -6  16       43.66       47.10      4.22 o
   5  -6  16        3.15        2.88      2.32 o
  -6  -5  16        0.01        0.57      2.18 o
  -5  -5  16        1.97        1.91      2.11 o
  -4  -5  16       13.46       19.07      2.80 o
  -3  -5  16        5.94        5.12      1.95 o
  -2  -5  16       60.13       55.33      2.96 o
  -1  -5  16       17.13       18.29      1.32 o
   0  -5  16       12.10       12.94      1.48 o
   1  -5  16        0.16       -1.09      1.09 o
   2  -5  16       61.46       55.65      3.08 o
   3  -5  16        3.25        1.56      1.29 o
   4  -5  16       43.62       53.46      4.26 o
   5  -5  16        8.36       11.31      2.52 o
   6  -5  16       24.90       26.43      3.55 o
  -6  -4  16       12.62       13.60      4.08 o
  -5  -4  16       18.58       17.25      3.38 o
  -4  -4  16       58.34       64.57      4.27 o
  -3  -4  16        0.50        1.00      1.26 o
  -2  -4  16       14.06       13.38      1.83 o
  -1  -4  16        3.65        4.22      1.07 o
   0  -4  16       78.92       85.96      3.36 o
   1  -4  16        0.11       -0.52      0.82 o
   2  -4  16       29.87       28.17      2.48 o
   3  -4  16        2.44       -1.02      1.02 o
   4  -4  16       18.57       20.07      1.90 o
   5  -4  16        6.37        8.43      2.32 o
   6  -4  16       11.70        9.19      2.61 o
   7  -4  16       14.21       14.56      3.23 o
  -6  -3  16       30.46       30.31      3.49 o
  -5  -3  16        0.35       -0.19      2.07 o
  -4  -3  16       57.91       50.05      3.84 o
  -3  -3  16       11.25        5.02      1.50 o
  -2  -3  16        5.55        8.25      1.98 o
  -1  -3  16        1.37        1.99      0.92 o
   0  -3  16        0.01        0.24      0.83 o
   1  -3  16       40.41       36.88      1.76 o
   2  -3  16       72.81       83.69      2.48 o
   3  -3  16        6.87        7.39      1.44 o
   4  -3  16       52.15       57.29      2.76 o
   5  -3  16        4.07        2.03      1.36 o
   6  -3  16        1.92        2.97      2.07 o
   7  -3  16        0.03        0.16      2.12 o
  -7  -2  16        4.69        3.86      3.97 o
  -6  -2  16        7.63        6.62      2.51 o
  -5  -2  16        7.02        7.83      2.28 o
  -4  -2  16       14.17       19.88      2.17 o
  -3  -2  16       17.40       13.83      1.86 o
  -2  -2  16       26.34       26.61      3.18 o
  -1  -2  16       31.33       27.62      3.64 o
   0  -2  16       18.91       21.80      1.45 o
   1  -2  16       48.40       53.18      2.03 o
   2  -2  16        6.38        5.40      1.01 o
   3  -2  16       44.38       42.15      1.80 o
   4  -2  16        3.84        2.84      1.22 o
   5  -2  16        0.14       -0.84      1.11 o
   6  -2  16       21.64       22.70      2.17 o
   7  -2  16        1.26       -0.80      2.21 o
   8  -2  16       25.97       27.88      4.08 o
  -7  -1  16        6.08        5.58      4.13 o
  -6  -1  16       10.55       10.41      2.66 o
  -5  -1  16       18.43       22.78      3.01 o
  -4  -1  16       31.75       34.11      2.61 o
  -3  -1  16        0.20        0.16      1.54 o
  -2  -1  16       13.16       18.37      3.07 o
  -1  -1  16        3.64        5.36      1.40 o
   0  -1  16      103.04      111.17      3.94 o
   1  -1  16       10.48       10.78      1.15 o
   2  -1  16       28.37       22.72      1.43 o
   3  -1  16       37.46       39.44      1.82 o
   4  -1  16       29.98       33.14      2.00 o
   5  -1  16        3.27        1.89      1.20 o
   6  -1  16        0.39       -0.24      1.31 o
   7  -1  16        6.65        3.90      1.66 o
   8  -1  16        2.53        1.14      2.45 o
  -6   0  16       42.43       44.47      3.97 o
  -5   0  16        2.16        1.01      1.84 o
  -4   0  16       60.22       57.84      3.43 o
  -3   0  16        2.08        5.03      1.80 o
  -2   0  16       21.12       19.85      2.45 o
  -1   0  16       49.74       41.04      2.53 o
   0   0  16      100.14      111.68      3.43 o
   1   0  16       13.27       13.02      1.21 o
   2   0  16        3.39        2.73      0.91 o
   3   0  16        0.15        0.62      0.82 o
   4   0  16        0.35       -0.78      0.78 o
   5   0  16       10.32        7.00      1.10 o
   6   0  16       22.27       27.23      2.17 o
   7   0  16        4.22        6.43      2.81 o
   8   0  16        5.28        6.81      2.56 o
  -6   1  16       22.85       24.83      3.25 o
  -5   1  16        2.08        0.70      1.71 o
  -4   1  16       18.60       20.27      2.17 o
  -3   1  16       14.42       14.14      2.44 o
  -2   1  16       64.94       66.49      4.11 o
  -1   1  16       13.93       11.64      2.12 o
   0   1  16        4.41        5.77      1.59 o
   1   1  16       36.12       32.59      1.91 o
   2   1  16        0.05        0.81      0.82 o
   3   1  16        0.68       -0.76      0.76 o
   4   1  16        0.95        1.70      0.93 o
   5   1  16        0.28        0.40      0.88 o
   6   1  16       35.90       43.44      2.33 o
   7   1  16        4.01        9.33      2.05 o
   8   1  16       13.01       13.79      2.55 o
  -6   2  16        8.54        5.97      2.55 o
  -5   2  16        4.02        4.75      1.54 o
  -4   2  16        0.83        0.95      1.21 o
  -3   2  16       58.25       55.17      3.79 o
  -2   2  16       48.04       49.37      3.62 o
  -1   2  16        0.42       -1.45      1.45 o
   0   2  16      103.47       96.75      3.73 o
   1   2  16       12.79       15.05      1.80 o
   2   2  16        0.17       -0.79      0.89 o
   3   2  16        7.73        9.51      1.41 o
   4   2  16       43.83       48.36      2.36 o
   5   2  16       12.61       14.84      1.57 o
   6   2  16       47.75       48.95      2.87 o
   7   2  16        0.29        0.49      1.72 o
   8   2  16        0.53        2.25      2.52 o
  -5   3  16        6.71        7.61      2.35 o
  -4   3  16       25.82       23.65      2.48 o
  -3   3  16       35.21       36.39      3.23 o
  -2   3  16        4.76        5.03      1.88 o
  -1   3  16       26.40       27.32      3.01 o
   0   3  16       88.50       91.78      4.42 o
   1   3  16       30.01       26.21      2.00 o
   2   3  16       26.94       28.98      2.11 o
   3   3  16       80.04       78.36      3.27 o
   4   3  16       81.04       77.43      3.46 o
   5   3  16       25.63       26.86      2.18 o
   6   3  16        2.78        2.64      1.43 o
   7   3  16       22.97       29.86      3.05 o
   8   3  16       10.33       14.83      3.77 o
  -5   4  16        1.07        1.81      2.59 o
  -4   4  16       14.42       12.43      1.96 o
  -3   4  16        1.95        2.11      3.27 o
  -2   4  16        0.65        0.72      1.53 o
  -1   4  16       37.65       45.41      3.44 o
   0   4  16       25.81       26.84      2.12 o
   1   4  16        8.19        5.26      1.36 o
   2   4  16        0.02        2.63      1.54 o
   3   4  16       11.26       13.79      2.29 o
   4   4  16      133.33      137.30     10.45 o
   5   4  16       10.56        7.84      2.11 o
   6   4  16        9.39        7.22      2.51 o
   7   4  16       11.02        9.21      2.33 o
   8   4  16       25.84       29.51      6.74 o
  -5   5  16        1.98        5.20      2.99 o
  -4   5  16        0.07        1.03      1.58 o
  -3   5  16        8.08        7.34      2.04 o
  -2   5  16        2.30        3.77      1.84 o
  -1   5  16        0.23        0.34      1.53 o
   0   5  16        0.15        1.13      1.61 o
   1   5  16       10.07        8.71      1.53 o
   2   5  16        1.43        0.97      1.16 o
   3   5  16       21.95       24.47      3.69 o
   4   5  16        3.46        4.89      2.00 o
   5   5  16        4.65        5.02      2.42 o
   6   5  16       10.35        9.03      2.32 o
   7   5  16        2.14        3.46      2.13 o
   8   5  16        4.09        6.44      2.52 o
  -4   6  16        0.12        0.59      2.06 o
  -3   6  16        3.20        2.79      2.48 o
  -2   6  16        6.96        5.71      2.04 o
  -1   6  16        4.51        6.93      1.50 o
   0   6  16        6.72        4.15      1.42 o
   1   6  16       13.15       14.96      2.08 o
   2   6  16        0.81       -0.07      1.22 o
   3   6  16        0.94        2.47      1.75 o
   4   6  16        0.00       -0.60      1.68 o
   5   6  16       40.27       43.81      3.68 o
   6   6  16        1.52        1.95      1.97 o
   7   6  16        9.85        9.21      2.52 o
   8   6  16        6.39        1.70      3.19 o
  -3   7  16        2.59        2.63      2.83 o
  -2   7  16       12.61       12.33      3.21 o
  -1   7  16       10.82       12.47      1.87 o
   0   7  16        0.00        0.54      1.81 o
   1   7  16       34.28       32.62      2.46 o
   2   7  16        1.44        0.60      1.28 o
   3   7  16       10.86       12.49      1.91 o
   4   7  16        9.05       12.80      2.53 o
   5   7  16        6.79        7.03      2.28 o
   6   7  16       14.52       17.43      2.97 o
   7   7  16       37.80       30.74      3.88 o
  -2   8  16        2.52        0.33      2.72 o
  -1   8  16        0.74       -0.37      1.67 o
   0   8  16       16.47       19.77      2.25 o
   1   8  16       35.13       40.38      3.55 o
   2   8  16       11.93       14.42      3.56 o
   3   8  16       33.53       32.90      2.89 o
   4   8  16        8.58        8.45      1.91 o
   5   8  16       27.71       38.82      5.85 o
   6   8  16        4.96        2.18      2.43 o
   0   9  16       11.07       12.71      2.46 o
   1   9  16       34.03       44.34      4.08 o
   2   9  16       26.13       22.27      2.51 o
   3   9  16       28.81       30.70      2.85 o
   4   9  16        6.41        5.77      1.96 o
   5   9  16        3.84        2.66      1.77 o
  -3  -8  17       11.11       15.75      4.17 o
  -2  -8  17        0.08        4.26      3.19 o
  -1  -8  17       18.05       18.59      2.55 o
   0  -8  17        0.15        0.91      2.54 o
   1  -8  17       18.12       19.16      3.28 o
  -4  -7  17        6.61        7.79      2.70 o
  -3  -7  17       14.21       11.46      3.77 o
  -2  -7  17        5.00        4.10      2.79 o
  -1  -7  17       14.50       17.51      3.42 o
   0  -7  17        4.42        0.94      1.62 o
   1  -7  17       40.16       43.96      4.80 o
   2  -7  17        1.74        0.16      2.27 o
   3  -7  17       10.36        8.52      2.70 o
  -5  -6  17        0.17       -2.74      3.03 o
  -4  -6  17        6.79        6.16      2.59 o
  -3  -6  17        0.11       -1.15      1.70 o
  -2  -6  17        5.67        3.68      2.70 o
  -1  -6  17       33.27       34.24      9.01 o
   0  -6  17        0.36       -1.53      1.53 o
   1  -6  17       26.35       30.45      3.78 o
   2  -6  17       14.93       17.20      3.14 o
   3  -6  17        4.22        1.14      2.16 o
   4  -6  17        0.69        2.16      2.10 o
  -5  -5  17       28.53       28.46      3.54 o
  -4  -5  17       11.29        8.74      4.81 o
  -3  -5  17       13.96       14.05      2.49 o
  -2  -5  17        0.46        0.10      1.34 o
  -1  -5  17       31.36       29.81      4.05 o
   0  -5  17       10.90        8.63      1.95 o
   1  -5  17        7.64        4.39      1.85 o
   2  -5  17        0.01       -0.77      1.24 o
   3  -5  17        6.68        7.11      2.54 o
   4  -5  17        0.09        0.80      2.03 o
   5  -5  17       26.69       27.03      3.41 o
  -5  -4  17       25.63       20.70      3.15 o
  -4  -4  17        9.73        7.58      2.28 o
  -3  -4  17       19.30       19.82      2.23 o
  -2  -4  17       13.03       12.00      2.08 o
  -1  -4  17       33.27       37.02      2.67 o
   0  -4  17       50.13       47.97      2.14 o
   1  -4  17       12.41       14.02      1.79 o
   2  -4  17        0.17       -1.02      1.34 o
   3  -4  17       17.25       19.54      2.09 o
   4  -4  17        0.89       -0.22      1.96 o
   5  -4  17       60.61       61.56      4.88 o
   6  -4  17       14.39       12.31      2.88 o
  -6  -3  17        0.47       -0.08      2.25 o
  -5  -3  17       11.20       14.52      2.81 o
  -4  -3  17        0.57        0.83      1.90 o
  -3  -3  17        9.57       11.02      4.23 o
  -2  -3  17        0.56        1.25      1.59 o
  -1  -3  17       17.36       17.13      2.38 o
   0  -3  17       67.72       67.47      2.47 o
   1  -3  17       41.81       47.32      2.75 o
   2  -3  17       43.13       48.84      2.37 o
   3  -3  17        8.97        8.68      1.59 o
   4  -3  17        4.18        3.75      1.95 o
   5  -3  17        0.38        1.49      2.25 o
   6  -3  17        5.51        2.21      2.50 o
   7  -3  17        1.81       -1.76      2.43 o
  -6  -2  17        0.90       -0.87      2.11 o
  -5  -2  17       60.82       66.14      4.69 o
  -4  -2  17        1.43       -0.48      1.46 o
  -3  -2  17       51.05       53.19      3.19 o
  -2  -2  17        0.37        0.07      1.46 o
  -1  -2  17        0.96       -1.23      1.23 o
   0  -2  17       22.38       25.04      1.90 o
   1  -2  17        2.25        1.21      0.93 o
   2  -2  17        0.25        0.04      0.86 o
   3  -2  17        4.60        5.25      1.21 o
   4  -2  17        0.00       -0.72      1.11 o
   5  -2  17       15.56       11.41      2.04 o
   6  -2  17        2.72        6.78      2.70 o
   7  -2  17        0.08        2.23      2.43 o
  -6  -1  17        2.29        0.79      2.17 o
  -5  -1  17       34.67       32.38      3.55 o
  -4  -1  17        1.67        2.73      1.53 o
  -3  -1  17       92.05       89.92      4.96 o
  -2  -1  17        0.46        0.71      1.63 o
  -1  -1  17       18.10       30.54      2.92 o
   0  -1  17       19.45       19.89      2.00 o
   1  -1  17       70.88       71.10      2.76 o
   2  -1  17       61.34       63.03      2.30 o
   3  -1  17       46.56       50.53      2.10 o
   4  -1  17        3.59        1.12      1.06 o
   5  -1  17       10.80       12.57      2.02 o
   6  -1  17       63.73       72.44      3.90 o
   7  -1  17       35.49       37.94      4.42 o
  -6   0  17        0.09        1.12      3.68 o
  -5   0  17       10.53       10.41      2.58 o
  -4   0  17       43.54       40.04      4.05 o
  -3   0  17       79.92       86.43      4.83 o
  -2   0  17       10.53        6.75      1.98 o
  -1   0  17      128.45      125.03      6.43 o
   0   0  17       14.28       11.72      1.74 o
   1   0  17       42.43       44.69      2.66 o
   2   0  17       53.02       50.91      2.77 o
   3   0  17       75.07       82.85      2.65 o
   4   0  17       18.78       12.99      1.34 o
   5   0  17        5.42        4.31      1.27 o
   6   0  17        5.44        2.58      1.65 o
   7   0  17        5.31        7.59      1.97 o
   8   0  17        1.40        1.12      2.63 o
  -6   1  17        0.00        2.21      3.61 o
  -5   1  17       11.25       13.98      2.73 o
  -4   1  17        1.86        0.65      1.38 o
  -3   1  17       21.42       19.70      2.74 o
  -2   1  17       16.20       18.31      3.62 o
  -1   1  17       55.52       66.91      5.40 o
   0   1  17        0.01        1.83      1.58 o
   1   1  17       15.37       15.24      2.81 o
   2   1  17        0.42        0.16      1.09 o
   3   1  17       41.53       44.13      2.27 o
   4   1  17       27.58       26.10      2.30 o
   5   1  17        0.43        0.46      0.99 o
   6   1  17       21.32       25.82      2.30 o
   7   1  17       17.97       22.37      3.79 o
   8   1  17       10.23       11.33      3.32 o
  -5   2  17        2.29        0.06      2.08 o
  -4   2  17        1.28        0.65      1.38 o
  -3   2  17        7.75       10.36      3.71 o
  -2   2  17        3.15        2.31      1.72 o
  -1   2  17      129.32      143.56      6.13 o
   0   2  17       13.78       11.27      2.11 o
   1   2  17       17.01       19.15      1.94 o
   2   2  17       48.29       43.93      2.62 o
   3   2  17      159.55      170.89      5.81 o
   4   2  17        2.36        1.09      1.26 o
   5   2  17       26.03       23.71      2.17 o
   6   2  17        5.38        5.04      1.67 o
   7   2  17        0.01       -0.49      2.32 o
   8   2  17        4.77        7.45      3.72 o
  -5   3  17        2.09        1.34      2.25 o
  -4   3  17       10.94       10.74      1.96 o
  -3   3  17       28.32       32.05      3.22 o
  -2   3  17        2.08        2.20      1.84 o
  -1   3  17      133.14      135.60      5.90 o
   0   3  17       30.04       24.05      2.81 o
   1   3  17       37.63       45.71      3.51 o
   2   3  17        3.75        1.42      1.24 o
   3   3  17        5.18        5.07      1.71 o
   4   3  17       18.09       14.04      1.80 o
   5   3  17       19.75       22.05      2.50 o
   6   3  17        0.29        2.36      1.45 o
   7   3  17        9.29        6.03      2.24 o
   8   3  17        4.15        0.36      3.12 o
  -4   4  17        0.39        1.08      1.64 o
  -3   4  17        0.00        0.90      1.80 o
  -2   4  17        1.96        1.16      1.64 o
  -1   4  17        1.98        5.97      2.91 o
   0   4  17        0.90        2.81      1.87 o
   1   4  17        0.14        0.11      1.09 o
   2   4  17        3.78        1.96      1.62 o
   3   4  17       14.74       16.89      2.55 o
   4   4  17       19.82       19.12      2.69 o
   5   4  17        0.35        2.33      2.42 o
   6   4  17        2.52        0.53      1.72 o
   7   4  17        7.80        9.23      2.58 o
   8   4  17        3.40        5.96      2.92 o
  -4   5  17        1.24        4.83      2.22 o
  -3   5  17        1.01       -1.28      2.03 o
  -2   5  17        1.32        2.35      1.89 o
  -1   5  17       18.70       15.05      4.63 o
   0   5  17       49.88       43.04      3.49 o
   1   5  17        3.20        3.87      1.38 o
   2   5  17       21.28       22.41      2.13 o
   3   5  17       13.65       15.32      2.58 o
   4   5  17        4.62        0.35      2.55 o
   5   5  17       18.70        9.36      2.35 o
   6   5  17        0.97        2.26      2.01 o
   7   5  17        0.28       -0.70      1.88 o
   8   5  17       17.74       23.53      4.75 o
  -3   6  17        8.46        6.91      3.21 o
  -2   6  17        4.19        1.29      1.96 o
  -1   6  17        4.09        4.70      3.97 o
   0   6  17       24.11       23.81      2.21 o
   1   6  17        5.05        3.98      1.83 o
   2   6  17        2.80        1.37      1.31 o
   3   6  17        3.09        3.61      1.61 o
   4   6  17       62.57       71.80      4.51 o
   5   6  17        5.49        4.28      2.38 o
   6   6  17        6.87       10.13      2.50 o
   7   6  17       17.27       20.13      3.18 o
  -2   7  17        2.98       -0.58      2.77 o
  -1   7  17        0.09       -0.41      1.97 o
   0   7  17       17.09       18.42      2.31 o
   1   7  17        0.39        2.21      1.83 o
   2   7  17       11.77       14.39      2.08 o
   3   7  17        0.06       -0.28      1.34 o
   4   7  17        0.24       -1.76      1.76 o
   5   7  17       22.02       23.70      3.29 o
   6   7  17       36.22       33.74      3.87 o
   7   7  17       19.08       20.03      4.71 o
  -1   8  17        2.67        1.05      2.88 o
   0   8  17       19.22       17.76      2.26 o
   1   8  17        5.05        7.42      3.72 o
   2   8  17        6.02        9.56      2.00 o
   3   8  17        0.58        0.04      1.54 o
   4   8  17        0.13        0.99      1.69 o
   5   8  17       43.86       50.00      4.38 o
   2   9  17        0.91        4.08      2.39 o
   3   9  17        6.81        8.53      4.23 o
   4   9  17        7.72        8.34      2.90 o
  -2  -7  18        9.02        6.78      3.37 o
  -1  -7  18        2.30        4.51      2.79 o
   0  -7  18       10.14       12.62      2.54 o
   1  -7  18        0.03       -0.98      2.45 o
   2  -7  18        9.46       11.44      3.06 o
  -4  -6  18        2.07        5.24      3.41 o
  -3  -6  18        5.02        2.80      2.16 o
  -2  -6  18        7.98        8.07      3.39 o
  -1  -6  18       33.44       22.26      3.86 o
   0  -6  18        5.50        3.90      3.86 o
   1  -6  18        3.32        1.99      1.75 o
   2  -6  18        0.72       -0.80      2.32 o
   3  -6  18        1.98        2.88      2.39 o
  -5  -5  18       23.95       27.14      5.17 o
  -4  -5  18        0.00        1.54      2.16 o
  -3  -5  18        0.02       -1.77      1.77 o
  -2  -5  18       24.55       21.94      3.27 o
  -1  -5  18        6.69        3.75      1.59 o
   0  -5  18        1.28        0.31      1.66 o
   1  -5  18       19.82       18.76      2.38 o
   2  -5  18        0.01       -1.80      1.80 o
   3  -5  18       10.27        6.09      2.54 o
   4  -5  18       10.24       11.93      2.90 o
  -5  -4  18        3.86        8.79      4.01 o
  -4  -4  18        6.05        5.74      2.43 o
  -3  -4  18        0.33        1.46      1.51 o
  -2  -4  18       17.69       18.69      2.18 o
  -1  -4  18        0.01       -0.42      1.54 o
   0  -4  18       43.05       43.14      8.98 o
   1  -4  18        3.45        5.42      1.78 o
   2  -4  18        1.12       -0.39      1.63 o
   3  -4  18       26.25       27.91      2.50 o
   4  -4  18       12.33       14.52      3.12 o
   5  -4  18       19.39       19.31      3.35 o
  -5  -3  18        5.11        2.80      2.44 o
  -4  -3  18      101.19      119.61      6.04 o
  -3  -3  18        8.86        8.68      1.97 o
  -2  -3  18       14.68       16.57      3.76 o
  -1  -3  18        1.52        1.14      2.19 o
   0  -3  18       34.00       35.12      2.57 o
   1  -3  18        8.90        7.38      1.34 o
   2  -3  18        3.66        8.13      1.93 o
   3  -3  18        1.19        2.18      1.65 o
   4  -3  18       23.09       28.68      4.52 o
   5  -3  18       19.71       21.30      3.48 o
   6  -3  18        2.18        6.40      2.74 o
  -5  -2  18        3.17        3.77      2.53 o
  -4  -2  18      103.19      107.40      4.62 o
  -3  -2  18        0.40       -0.12      1.48 o
  -2  -2  18       33.79       29.65      3.68 o
  -1  -2  18        2.80        0.26      2.61 o
   0  -2  18        9.17        9.52      1.83 o
   1  -2  18        3.67        4.74      1.61 o
   2  -2  18       11.71       11.86      1.36 o
   3  -2  18       16.68       11.10      2.15 o
   4  -2  18       16.62       18.68      2.96 o
   5  -2  18        2.31        3.61      1.65 o
   6  -2  18       20.39       24.56      3.70 o
  -5  -1  18        0.26        1.50      2.26 o
  -4  -1  18       16.08       18.41      2.39 o
  -3  -1  18        5.70        8.30      2.43 o
  -2  -1  18       70.48       77.21      4.68 o
  -1  -1  18        4.56        3.90      1.78 o
   0  -1  18       29.47       23.32      2.25 o
   1  -1  18       13.62       11.53      1.83 o
   2  -1  18      144.90      160.60      5.20 o
   3  -1  18      180.94      182.61      4.21 o
   4  -1  18        3.05        1.62      2.11 o
   5  -1  18       18.55       22.51      2.50 o
   6  -1  18       24.67       32.93      2.85 o
   7  -1  18        6.31        4.55      2.90 o
  -5   0  18        5.55        8.68      2.65 o
  -4   0  18       29.28       25.01      2.52 o
  -3   0  18        0.03       -1.59      1.71 o
  -2   0  18       20.62       15.73      3.79 o
  -1   0  18       37.34       36.35      4.35 o
   0   0  18       53.86       71.02      7.47 o
   1   0  18        2.83        2.94      1.74 o
   2   0  18      196.36      209.80     10.43 o
   3   0  18       16.12       10.23      1.76 o
   4   0  18        4.58        4.34      1.52 o
   5   0  18       10.45        9.45      2.82 o
   6   0  18        2.48        0.95      1.68 o
   7   0  18        4.46        3.43      2.54 o
  -5   1  18        4.04        3.68      3.97 o
  -4   1  18       31.67       30.63      2.71 o
  -3   1  18        1.14        0.20      1.95 o
  -2   1  18       18.97       17.27      3.07 o
  -1   1  18        3.31       -0.12      6.33 o
   0   1  18       38.29       52.70      3.78 o
   1   1  18        5.50        1.59      1.37 o
   2   1  18       52.15       51.05      2.96 o
   3   1  18       23.86       25.01      2.22 o
   4   1  18       64.39       59.16      3.20 o
   5   1  18        7.97        8.23      1.77 o
   6   1  18        7.41        7.76      2.97 o
   7   1  18        8.89        7.78      3.12 o
  -5   2  18        1.69        0.38      3.70 o
  -4   2  18        1.11        1.04      1.64 o
  -3   2  18        1.21        0.70      1.76 o
  -2   2  18       47.13       45.92      3.81 o
  -1   2  18        0.00       -0.14      1.72 o
   0   2  18      101.07       95.13      5.08 o
   1   2  18        0.00       -1.12      1.30 o
   2   2  18       40.99       46.10      2.82 o
   3   2  18        1.79        2.21      1.80 o
   4   2  18        4.80        0.95      1.32 o
   5   2  18        7.25        4.99      1.62 o
   6   2  18       11.42       12.60      2.44 o
   7   2  18        3.79        3.61      3.21 o
  -4   3  18        2.58        0.97      1.78 o
  -3   3  18        0.35       -0.51      1.68 o
  -2   3  18        2.32        1.88      1.84 o
  -1   3  18        0.07       -1.82      1.82 o
   0   3  18       43.07       39.15      3.42 o
   1   3  18        0.44       -0.52      1.67 o
   2   3  18       25.42       25.95      2.96 o
   3   3  18        0.16       -0.73      1.66 o
   4   3  18       13.98       17.54      2.64 o
   5   3  18        4.27        2.60      1.80 o
   6   3  18       32.40       32.06      3.36 o
   7   3  18        0.69        0.16      2.92 o
  -4   4  18        6.78        5.13      3.97 o
  -3   4  18        3.62        3.56      2.34 o
  -2   4  18        0.00        0.64      2.87 o
  -1   4  18       10.33       11.48      2.61 o
   0   4  18        4.81        1.80      1.91 o
   1   4  18        0.54       -1.04      1.68 o
   2   4  18        0.42       -0.35      1.24 o
   3   4  18       34.07       37.72      3.89 o
   4   4  18       66.84       63.17      4.26 o
   5   4  18        1.21        0.10      1.68 o
   6   4  18       55.13       61.28      4.51 o
   7   4  18       13.80       13.90      2.95 o
  -3   5  18        0.13       -0.53      2.14 o
  -2   5  18        3.50        1.57      2.12 o
  -1   5  18        3.99        1.32      1.87 o
   0   5  18        7.98        7.49      2.35 o
   1   5  18        0.11        0.76      1.75 o
   2   5  18        0.03       -1.20      1.40 o
   3   5  18        2.42        5.08      2.08 o
   4   5  18        2.09        0.79      2.48 o
   5   5  18       19.88       23.69      3.22 o
   6   5  18       30.87       28.63      4.37 o
   7   5  18        4.41        4.08      3.14 o
  -2   6  18        1.20        1.24      2.32 o
  -1   6  18        6.36        3.66      2.23 o
   0   6  18        0.12        0.54      1.72 o
   1   6  18        2.14        1.65      1.91 o
   2   6  18        1.97        0.83      1.65 o
   3   6  18        0.06       -1.33      1.33 o
   4   6  18        0.61       -0.17      1.89 o
   5   6  18        0.25        1.32      2.07 o
   6   6  18        7.92        7.04      3.81 o
  -1   7  18        2.56        1.63      2.99 o
   0   7  18        0.68        2.08      2.27 o
   1   7  18       15.03       22.67      2.38 o
   2   7  18        3.43        3.09      1.63 o
   3   7  18        0.65        4.11      1.74 o
   4   7  18        0.15       -0.73      1.56 o
   5   7  18        6.40        7.71      2.77 o
   1   8  18        0.69        0.25      4.63 o
   2   8  18        0.28       -2.72      2.72 o
   3   8  18        5.34        3.47      2.75 o
   4   8  18        8.93        7.95      6.71 o
  -2  -6  19       21.46       25.18      4.80 o
  -1  -6  19        1.86        1.32      2.97 o
   0  -6  19        1.96        0.67      2.61 o
   1  -6  19       14.12       12.56      3.87 o
   2  -6  19        4.75        1.98      2.65 o
  -4  -5  19        4.66        4.93      3.50 o
  -3  -5  19        1.54        6.48      2.54 o
  -2  -5  19        0.94        0.91      1.71 o
  -1  -5  19       10.46        5.93      3.08 o
   0  -5  19       16.68       11.46      3.21 o
   1  -5  19        0.10       -0.28      1.60 o
   2  -5  19       17.17       16.91      2.31 o
   3  -5  19        1.66        2.30      2.65 o
  -4  -4  19        9.34        7.52      3.86 o
  -3  -4  19       11.39       12.55      2.17 o
  -2  -4  19        0.07       -0.20      1.44 o
  -1  -4  19       61.05       52.15      7.66 o
   0  -4  19        1.65       -0.53      1.68 o
   1  -4  19        0.30       -0.29      2.07 o
   2  -4  19       12.44       12.82      2.25 o
   3  -4  19        0.06        1.38      1.73 o
   4  -4  19        7.63       10.73      2.97 o
  -4  -3  19        0.56       -0.87      2.79 o
  -3  -3  19       35.85       38.96      3.04 o
  -2  -3  19        2.37        5.29      2.43 o
  -1  -3  19       12.70       11.74      3.09 o
   0  -3  19       10.46        6.51      2.33 o
   1  -3  19       64.74       72.11      4.29 o
   2  -3  19       72.52       77.06      6.18 o
   3  -3  19        1.02        2.87      1.85 o
   4  -3  19        8.73        9.25      2.13 o
   5  -3  19        0.91        4.30      2.56 o
  -4  -2  19        3.02        4.71      1.91 o
  -3  -2  19       41.05       40.23      3.07 o
  -2  -2  19        7.61        8.10      4.40 o
  -1  -2  19        0.74        0.07      1.62 o
   0  -2  19        2.66        1.53      1.81 o
   1  -2  19        2.62        3.17      1.94 o
   2  -2  19       96.70      100.70      7.09 o
   3  -2  19        6.99       10.38      2.15 o
   4  -2  19        0.00        3.96      2.31 o
   5  -2  19       22.71       24.83      2.63 o
   6  -2  19        8.85        6.07      3.12 o
  -4  -1  19        0.07       -0.15      1.80 o
  -3  -1  19       18.47       18.81      3.03 o
  -2  -1  19        0.40        2.01      2.09 o
  -1  -1  19        2.21        4.52      2.08 o
   0  -1  19        0.56        0.67      2.97 o
   1  -1  19       28.48       27.09      3.33 o
   2  -1  19        2.10        2.54      1.95 o
   3  -1  19       39.69       48.43      3.65 o
   4  -1  19        1.22        2.85      2.30 o
   5  -1  19       42.10       54.80      5.33 o
   6  -1  19        1.26       -0.78      2.33 o
  -4   0  19        3.29        2.71      1.83 o
  -3   0  19        4.44        1.04      2.10 o
  -2   0  19        8.95        8.76      2.52 o
  -1   0  19       77.57       68.21      4.38 o
   0   0  19        3.26        1.59      1.95 o
   1   0  19       79.63       85.59      3.91 o
   2   0  19        3.55        5.93      1.77 o
   3   0  19      119.67      112.31      4.43 o
   4   0  19       11.25       10.80      2.26 o
   5   0  19        0.20        0.00      2.12 o
   6   0  19        0.02       -0.31      2.30 o
  -4   1  19        3.72        4.16      2.35 o
  -3   1  19        3.45        1.47      3.56 o
  -2   1  19        8.77        8.08      5.02 o
  -1   1  19       46.06       44.59      3.81 o
   0   1  19       33.24       43.32      3.76 o
   1   1  19       51.98       52.59      3.19 o
   2   1  19        0.11        1.02      1.42 o
   3   1  19       60.09       59.29      3.97 o
   4   1  19        1.93        0.31      1.49 o
   5   1  19        6.62        4.40      1.91 o
   6   1  19        1.42       -0.89      2.50 o
   7   1  19        5.28        1.61      3.52 o
  -4   2  19        1.63        0.20      3.70 o
  -3   2  19        2.31        4.40      3.30 o
  -2   2  19        0.35        1.17      1.93 o
  -1   2  19       23.16       25.28      3.67 o
   0   2  19       15.74       14.25      5.79 o
   1   2  19       31.30       31.59      5.87 o
   2   2  19        2.54        0.22      2.09 o
   3   2  19       17.19       15.82      2.20 o
   4   2  19        2.09        3.30      1.50 o
   5   2  19       44.36       50.70      3.23 o
   6   2  19       24.37       17.82      4.35 o
   7   2  19       10.85       11.49      3.97 o
  -3   3  19        0.01        0.01      2.05 o
  -2   3  19        0.42       -0.50      1.66 o
  -1   3  19       41.64       38.94      4.73 o
   0   3  19        1.09        0.41      2.14 o
   1   3  19       17.98       15.81      2.70 o
   2   3  19        0.73       -1.71      1.74 o
   3   3  19        5.05        1.63      2.01 o
   4   3  19        4.98        4.06      1.94 o
   5   3  19       27.03       23.82      3.06 o
   6   3  19        7.26        8.21      2.57 o
  -3   4  19        5.29        1.63      3.59 o
  -2   4  19        0.05        4.02      3.18 o
  -1   4  19       40.49       37.73      3.73 o
   0   4  19       39.69       39.01      3.71 o
   1   4  19        7.21        6.85      2.35 o
   2   4  19        0.19        1.38      1.84 o
   3   4  19       15.79       14.43      2.63 o
   4   4  19        9.97        8.89      2.34 o
   5   4  19        5.68        8.95      2.56 o
   6   4  19        3.79        3.55      2.46 o
  -2   5  19        2.13        0.20      3.46 o
  -1   5  19        2.02        4.21      3.08 o
   0   5  19        0.04       -0.17      1.83 o
   1   5  19        4.58       11.11      2.68 o
   2   5  19        2.63        0.62      2.91 o
   3   5  19        2.04       -1.37      1.37 o
   4   5  19        0.35        0.33      1.78 o
   5   5  19       11.18       16.99      4.05 o
   6   5  19        4.19        5.44      3.37 o
  -1   6  19        0.05        0.51      3.55 o
   0   6  19        7.04        6.13      2.44 o
   1   6  19        0.03       -1.34      1.95 o
   2   6  19        0.35        0.25      2.01 o
   3   6  19        3.64        3.36      1.72 o
   4   6  19        2.72        2.26      2.38 o
   5   6  19        4.49        7.60      2.69 o
   1   7  19        7.42        5.64      4.42 o
   2   7  19        8.43        7.81      4.30 o
   3   7  19        6.68        8.54      3.52 o
   4   7  19       13.38       11.20      2.87 o
  -2  -5  20        5.55        1.90      2.22 o
  -1  -5  20        6.42        2.77      3.59 o
   0  -5  20        4.22        1.87      3.28 o
   1  -5  20        7.79        8.59      3.35 o
   2  -5  20        0.20        0.16      2.43 o
  -3  -4  20        0.17       -0.36      2.08 o
  -2  -4  20       12.82       13.18      3.31 o
  -1  -4  20        2.33        5.27      2.40 o
   0  -4  20        1.72        2.36      2.90 o
   1  -4  20        8.00        6.67      2.85 o
   2  -4  20        0.24       -1.63      2.32 o
   3  -4  20       15.91       16.44      2.44 o
  -3  -3  20        0.51        2.11      2.32 o
  -2  -3  20        7.19        7.30      2.46 o
  -1  -3  20        0.44       -0.49      1.96 o
   0  -3  20       25.29       21.65      5.17 o
   1  -3  20       32.39       42.73      5.06 o
   2  -3  20       11.84       10.88      3.10 o
   3  -3  20        3.25        3.77      2.72 o
   4  -3  20        0.00        0.17      1.66 o
  -3  -2  20        0.10        0.74      1.86 o
  -2  -2  20        5.65        4.71      2.50 o
  -1  -2  20       17.47       19.88      6.14 o
   0  -2  20        0.26       -0.67      1.80 o
   1  -2  20       16.61       20.52      2.92 o
   2  -2  20       27.83       36.00      4.73 o
   3  -2  20        0.82       -1.16      2.19 o
   4  -2  20       16.06       16.06      3.55 o
   5  -2  20        0.05       -0.29      2.36 o
  -3  -1  20        0.26        0.62      1.86 o
  -2  -1  20       14.11       17.62      3.08 o
  -1  -1  20        9.53       11.19      2.59 o
   0  -1  20       14.37       17.87      2.78 o
   1  -1  20        0.10       -0.60      1.55 o
   2  -1  20      131.40      145.53      9.01 o
   3  -1  20        4.89        2.21      2.63 o
   4  -1  20       68.04       66.33      5.89 o
   5  -1  20        8.88        8.85      3.28 o
  -3   0  20       12.72       16.46      3.23 o
  -2   0  20        9.85        8.76      2.57 o
  -1   0  20        6.05        6.16      2.29 o
   0   0  20       52.63       68.69      4.56 o
   1   0  20       17.65       22.56      2.43 o
   2   0  20       49.04       52.76      6.95 o
   3   0  20        0.01       -1.21      1.84 o
   4   0  20       22.47       25.05      4.24 o
   5   0  20        9.53        5.26      3.17 o
  -3   1  20        6.81        5.83      3.41 o
  -2   1  20        0.59        2.21      3.75 o
  -1   1  20       19.98       17.72      4.27 o
   0   1  20        4.29        5.26      2.12 o
   1   1  20        0.32        4.12      3.52 o
   2   1  20       29.61       28.98      2.73 o
   3   1  20        4.45        4.25      1.80 o
   4   1  20        0.47       -1.51      1.72 o
   5   1  20       14.35       14.23      4.15 o
   6   1  20        1.94        1.18      3.41 o
  -3   2  20        2.05        2.52      4.19 o
  -2   2  20        8.77       12.54      5.95 o
  -1   2  20        3.63        3.85      2.89 o
   0   2  20        0.38       -0.75      3.17 o
   1   2  20        2.84        3.57      2.24 o
   2   2  20       61.97       59.33      4.25 o
   3   2  20       23.18       25.91      3.18 o
   4   2  20        2.29        0.95      2.42 o
   5   2  20       12.40        8.45      3.04 o
  -2   3  20       19.45       20.27      3.25 o
  -1   3  20        6.95        4.91      2.39 o
   0   3  20       15.95       20.25      3.07 o
   1   3  20        9.59       12.85      2.77 o
   2   3  20        1.52        0.92      1.92 o
   3   3  20       12.71        5.23      2.31 o
   4   3  20        8.73        5.29      5.89 o
   5   3  20        1.77       -0.34      1.94 o
   6   3  20       26.37       26.21      4.68 o
  -2   4  20       14.50       24.94      5.80 o
  -1   4  20        2.36        1.09      2.33 o
   0   4  20        0.97        0.12      2.03 o
   1   4  20        0.06        1.27      2.00 o
   2   4  20        2.86        3.56      2.16 o
   3   4  20        3.13        2.93      2.13 o
   4   4  20        0.73        0.10      1.95 o
   5   4  20        3.07        4.24      2.31 o
  -1   5  20        0.15       -1.52      4.08 o
   0   5  20        0.32        3.02      2.34 o
   1   5  20        0.06       -1.34      2.12 o
   2   5  20        2.93        3.43      2.38 o
   3   5  20        2.74        3.85      2.42 o
   4   5  20        0.02        2.60      2.40 o
   5   5  20        5.47        5.67      3.52 o
   1   6  20       15.27       18.47      5.35 o
   2   6  20        0.19       -3.30      3.30 o
   0  -4  21        0.01       -1.70      3.12 o
   1  -4  21        0.44        0.98      3.19 o
  -2  -3  21        1.84        0.83      3.28 o
  -1  -3  21       24.65       23.08      4.44 o
   0  -3  21        5.14        5.13      2.47 o
   1  -3  21        4.08        4.35      3.41 o
   2  -3  21        4.45        3.64      3.52 o
   3  -3  21       11.47       10.55      3.81 o
  -2  -2  21        3.37        3.72      3.57 o
  -1  -2  21        7.06       10.48      2.69 o
   0  -2  21       15.16       12.37      2.75 o
   1  -2  21       10.34        9.28      2.61 o
   2  -2  21        6.40        3.10      3.52 o
   3  -2  21       17.37       19.49      4.46 o
  -2  -1  21       16.86       17.98      4.51 o
  -1  -1  21        3.35        1.93      2.02 o
   0  -1  21        1.31        2.26      2.12 o
   1  -1  21        6.83        8.02      2.65 o
   2  -1  21       14.11       12.75      2.74 o
   3  -1  21        3.15        0.62      3.12 o
   4  -1  21        0.02       -2.72      2.72 o
  -2   0  21        8.57        3.48      3.26 o
  -1   0  21       10.93        9.59      2.76 o
   0   0  21        5.17       10.62      2.79 o
   1   0  21       10.93        9.71      2.59 o
   2   0  21        7.48       12.88      2.76 o
   3   0  21        2.59        0.72      5.40 o
   4   0  21        7.36       11.40      4.04 o
  -1   1  21        0.73        2.65      2.29 o
   0   1  21        2.41       -0.98      2.01 o
   1   1  21       26.75       23.37      3.25 o
   2   1  21       10.81        6.60      2.38 o
   3   1  21        3.13        0.98      2.33 o
   4   1  21       16.53       19.03      3.16 o
  -1   2  21        8.96        5.53      3.36 o
   0   2  21        0.84        1.07      2.38 o
   1   2  21       11.21       11.79      3.64 o
   2   2  21        9.54        8.43      3.43 o
   3   2  21        0.73        3.42      2.32 o
   4   2  21        3.53        2.10      2.33 o
   0   3  21       10.58       15.00      3.16 o
   1   3  21        0.01       -1.64      2.18 o
   2   3  21        1.64        2.23      2.50 o
   3   3  21        0.00        1.40      2.26 o
   4   3  21        5.69        8.19      3.55 o
   1   4  21        5.04        2.50      3.93 o
   2   4  21        9.69       10.11      2.91 o
   3   4  21        2.55        1.20      3.26 o
   4   4  21       22.46       18.80      4.55 o
   0  -1  22        6.45       11.95      3.86 o
   1  -1  22        9.67        8.14      3.72 o
   0   0  22        0.50       -1.38      3.01 o
   1   0  22        8.10        8.48      4.01 o
   2   0  22        4.18        1.85      3.08 o
   1   1  22        4.86       10.06      4.13 o
   2   1  22        0.02       -1.00      3.10 o
   2   2  22        0.35       -0.91      3.01 o
 
